# Supplementary material for: Ligand-based design of [18F]OXD-2314 for PET imaging in non-Alzheimer’s disease tauopathies
Source: Nat Commun. 2024 Jun 14;15:5109. doi: 10.1038/s41467-024-49258-1 (PMC11178805; doi:10.1038/s41467-024-49258-1)
Supplement: Supplementary file 4 — Source Data [file 41467_2024_49258_MOESM4_ESM.xlsx]

## Sheet: Figure 3
ROI	Patient	Frame	Voxels	Volume mm³	Mean	Sum	Unit				ROI	Patient	Frame	Voxels	Volume mm³	Mean	Sum	Unit
Amygdala_L	2022R032	[T0]	572	15.444	-1.14541	-655.173	kBq/ml				Amygdala_L	2022R033	[T0]	572	15.444	2.22085	1270.33	kBq/ml
Amygdala_L	2022R032	[T1]	572	15.444	38.0258	21750.8	kBq/ml				Amygdala_L	2022R033	[T1]	572	15.444	63.747	36463.3	kBq/ml
Amygdala_L	2022R032	[T2]	572	15.444	134.825	77119.8	kBq/ml				Amygdala_L	2022R033	[T2]	572	15.444	105.643	60427.7	kBq/ml
Amygdala_L	2022R032	[T3]	572	15.444	96.8538	55400.4	kBq/ml				Amygdala_L	2022R033	[T3]	572	15.444	84.732	48466.7	kBq/ml
Amygdala_L	2022R032	[T4]	572	15.444	85.422	48861.4	kBq/ml				Amygdala_L	2022R033	[T4]	572	15.444	112.384	64283.8	kBq/ml
Amygdala_L	2022R032	[T5]	572	15.444	98.9573	56603.5	kBq/ml				Amygdala_L	2022R033	[T5]	572	15.444	95.7242	54754.2	kBq/ml
Amygdala_L	2022R032	[T6]	572	15.444	102.594	58683.7	kBq/ml				Amygdala_L	2022R033	[T6]	572	15.444	74.9789	42887.9	kBq/ml
Amygdala_L	2022R032	[T7]	572	15.444	79.9418	45726.7	kBq/ml				Amygdala_L	2022R033	[T7]	572	15.444	87.6766	50151	kBq/ml
Amygdala_L	2022R032	[T8]	572	15.444	88.3804	50553.6	kBq/ml				Amygdala_L	2022R033	[T8]	572	15.444	72.0146	41192.4	kBq/ml
Amygdala_L	2022R032	[T9]	572	15.444	89.7234	51321.8	kBq/ml				Amygdala_L	2022R033	[T9]	572	15.444	80.339	45953.9	kBq/ml
Amygdala_L	2022R032	[T10]	572	15.444	70.7585	40473.8	kBq/ml				Amygdala_L	2022R033	[T10]	572	15.444	88.7677	50775.1	kBq/ml
Amygdala_L	2022R032	[T11]	572	15.444	65.6435	37548.1	kBq/ml				Amygdala_L	2022R033	[T11]	572	15.444	91.6053	52398.2	kBq/ml
Amygdala_L	2022R032	[T12]	572	15.444	66.9318	38285	kBq/ml				Amygdala_L	2022R033	[T12]	572	15.444	80.175	45860.1	kBq/ml
Amygdala_L	2022R032	[T13]	572	15.444	57.6387	32969.3	kBq/ml				Amygdala_L	2022R033	[T13]	572	15.444	87.9435	50303.7	kBq/ml
Amygdala_L	2022R032	[T14]	572	15.444	52.0738	29786.2	kBq/ml				Amygdala_L	2022R033	[T14]	572	15.444	89.2263	51037.5	kBq/ml
Amygdala_L	2022R032	[T15]	572	15.444	47.5365	27190.9	kBq/ml				Amygdala_L	2022R033	[T15]	572	15.444	89.0056	50911.2	kBq/ml
Amygdala_L	2022R032	[T16]	572	15.444	47.2114	27004.9	kBq/ml				Amygdala_L	2022R033	[T16]	572	15.444	74.2361	42463.1	kBq/ml
Amygdala_L	2022R032	[T17]	572	15.444	37.0741	21206.4	kBq/ml				Amygdala_L	2022R033	[T17]	572	15.444	63.424	36278.5	kBq/ml
Amygdala_L	2022R032	[T18]	572	15.444	29.8973	17101.3	kBq/ml				Amygdala_L	2022R033	[T18]	572	15.444	57.6378	32968.8	kBq/ml
Amygdala_L	2022R032	[T19]	572	15.444	25.5258	14600.8	kBq/ml				Amygdala_L	2022R033	[T19]	572	15.444	49.5066	28317.8	kBq/ml
Amygdala_L	2022R032	[T20]	572	15.444	24.7218	14140.9	kBq/ml				Amygdala_L	2022R033	[T20]	572	15.444	44.2171	25292.2	kBq/ml
Amygdala_L	2022R032	[T21]	572	15.444	27.2616	15593.6	kBq/ml				Amygdala_L	2022R033	[T21]	572	15.444	40.7826	23327.6	kBq/ml
Amygdala_L	2022R032	[T22]	572	15.444	24.1719	13826.4	kBq/ml				Amygdala_L	2022R033	[T22]	572	15.444	31.9689	18286.2	kBq/ml
Amygdala_L	2022R032	[T23]	572	15.444	21.5603	12332.5	kBq/ml				Amygdala_L	2022R033	[T23]	572	15.444	33.2805	19036.5	kBq/ml
Amygdala_L	2022R032	[T24]	572	15.444	19.5195	11165.1	kBq/ml				Amygdala_L	2022R033	[T24]	572	15.444	30.9633	17711	kBq/ml
Amygdala_L	2022R032	[T25]	572	15.444	19.9081	11387.4	kBq/ml				Amygdala_L	2022R033	[T25]	572	15.444	31.6401	18098.2	kBq/ml
Amygdala_L	2022R032	[T26]	572	15.444	21.8032	12471.4	kBq/ml				Amygdala_L	2022R033	[T26]	572	15.444	29.2736	16744.5	kBq/ml
Amygdala_L	2022R032	[T27]	572	15.444	19.8367	11346.6	kBq/ml				Amygdala_L	2022R033	[T27]	572	15.444	28.1722	16114.5	kBq/ml
Amygdala_L	2022R032	[T28]	572	15.444	15.9303	9112.11	kBq/ml				Amygdala_L	2022R033	[T28]	572	15.444	23.0685	13195.2	kBq/ml
Amygdala_L	2022R032	[T29]	572	15.444	18.7586	10729.9	kBq/ml				Amygdala_L	2022R033	[T29]	572	15.444	21.1846	12117.6	kBq/ml
Amygdala_L	2022R032	[T30]	572	15.444	13.8838	7941.55	kBq/ml				Amygdala_L	2022R033	[T30]	572	15.444	21.8291	12486.2	kBq/ml
Amygdala_L	2022R032	[T31]	572	15.444	17.4842	10001	kBq/ml				Amygdala_L	2022R033	[T31]	572	15.444	18.0698	10335.9	kBq/ml
Amygdala_L	2022R032	[T32]	572	15.444	15.3991	8808.3	kBq/ml				Amygdala_L	2022R033	[T32]	572	15.444	23.5862	13491.3	kBq/ml
Amygdala_L	2022R032	[T33]	572	15.444	16.3668	9361.8	kBq/ml				Amygdala_L	2022R033	[T33]	572	15.444	19.5951	11208.4	kBq/ml
Amygdala_L	2022R032	[T34]	572	15.444	13.8902	7945.22	kBq/ml				Amygdala_L	2022R033	[T34]	572	15.444	15.6852	8971.96	kBq/ml
Amygdala_L	2022R032	[T35]	572	15.444	13.8084	7898.42	kBq/ml				Amygdala_L	2022R033	[T35]	572	15.444	12.2759	7021.84	kBq/ml
Amygdala_L	2022R032	[T36]	572	15.444	11.9111	6813.13	kBq/ml				Amygdala_L	2022R033	[T36]	572	15.444	13.0634	7472.25	kBq/ml
Amygdala_L	2022R032	[T37]	572	15.444	11.7862	6741.71	kBq/ml				Amygdala_L	2022R033	[T37]	572	15.444	13.2388	7572.59	kBq/ml
Amygdala_L	2022R032	[T38]	572	15.444	9.40531	5379.84	kBq/ml				Amygdala_L	2022R033	[T38]	572	15.444	11.3969	6519.02	kBq/ml
Amygdala_R	2022R032	[T0]	572	15.444	-1.08631	-621.368	kBq/ml				Amygdala_R	2022R033	[T0]	572	15.444	-0.244717	-139.978	kBq/ml
Amygdala_R	2022R032	[T1]	572	15.444	65.4846	37457.2	kBq/ml				Amygdala_R	2022R033	[T1]	572	15.444	36.4269	20836.2	kBq/ml
Amygdala_R	2022R032	[T2]	572	15.444	119.429	68313.4	kBq/ml				Amygdala_R	2022R033	[T2]	572	15.444	92.7736	53066.5	kBq/ml
Amygdala_R	2022R032	[T3]	572	15.444	90.5738	51808.2	kBq/ml				Amygdala_R	2022R033	[T3]	572	15.444	87.9513	50308.2	kBq/ml
Amygdala_R	2022R032	[T4]	572	15.444	93.4161	53434	kBq/ml				Amygdala_R	2022R033	[T4]	572	15.444	106.608	60979.5	kBq/ml
Amygdala_R	2022R032	[T5]	572	15.444	68.1356	38973.6	kBq/ml				Amygdala_R	2022R033	[T5]	572	15.444	81.0169	46341.7	kBq/ml
Amygdala_R	2022R032	[T6]	572	15.444	73.5422	42066.2	kBq/ml				Amygdala_R	2022R033	[T6]	572	15.444	66.916	38275.9	kBq/ml
Amygdala_R	2022R032	[T7]	572	15.444	89.564	51230.6	kBq/ml				Amygdala_R	2022R033	[T7]	572	15.444	72.6834	41574.9	kBq/ml
Amygdala_R	2022R032	[T8]	572	15.444	68.4109	39131	kBq/ml				Amygdala_R	2022R033	[T8]	572	15.444	81.1751	46432.1	kBq/ml
Amygdala_R	2022R032	[T9]	572	15.444	75.6312	43261	kBq/ml				Amygdala_R	2022R033	[T9]	572	15.444	71.6573	40988	kBq/ml
Amygdala_R	2022R032	[T10]	572	15.444	66.8629	38245.6	kBq/ml				Amygdala_R	2022R033	[T10]	572	15.444	76.9495	44015.1	kBq/ml
Amygdala_R	2022R032	[T11]	572	15.444	65.6282	37539.3	kBq/ml				Amygdala_R	2022R033	[T11]	572	15.444	82.3184	47086.1	kBq/ml
Amygdala_R	2022R032	[T12]	572	15.444	65.6354	37543.4	kBq/ml				Amygdala_R	2022R033	[T12]	572	15.444	78.3742	44830	kBq/ml
Amygdala_R	2022R032	[T13]	572	15.444	60.8444	34803	kBq/ml				Amygdala_R	2022R033	[T13]	572	15.444	89.6732	51293.1	kBq/ml
Amygdala_R	2022R032	[T14]	572	15.444	55.8839	31965.6	kBq/ml				Amygdala_R	2022R033	[T14]	572	15.444	74.3203	42511.2	kBq/ml
Amygdala_R	2022R032	[T15]	572	15.444	47.6168	27236.8	kBq/ml				Amygdala_R	2022R033	[T15]	572	15.444	80.5393	46068.5	kBq/ml
Amygdala_R	2022R032	[T16]	572	15.444	38.0776	21780.4	kBq/ml				Amygdala_R	2022R033	[T16]	572	15.444	68.9437	39435.8	kBq/ml
Amygdala_R	2022R032	[T17]	572	15.444	35.4906	20300.6	kBq/ml				Amygdala_R	2022R033	[T17]	572	15.444	59.8215	34217.9	kBq/ml
Amygdala_R	2022R032	[T18]	572	15.444	32.99	18870.3	kBq/ml				Amygdala_R	2022R033	[T18]	572	15.444	52.7847	30192.9	kBq/ml
Amygdala_R	2022R032	[T19]	572	15.444	25.3576	14504.5	kBq/ml				Amygdala_R	2022R033	[T19]	572	15.444	47.099	26940.6	kBq/ml
Amygdala_R	2022R032	[T20]	572	15.444	25.0664	14338	kBq/ml				Amygdala_R	2022R033	[T20]	572	15.444	37.1765	21265	kBq/ml
Amygdala_R	2022R032	[T21]	572	15.444	27.0677	15482.7	kBq/ml				Amygdala_R	2022R033	[T21]	572	15.444	36.4748	20863.6	kBq/ml
Amygdala_R	2022R032	[T22]	572	15.444	25.3477	14498.9	kBq/ml				Amygdala_R	2022R033	[T22]	572	15.444	28.6423	16383.4	kBq/ml
Amygdala_R	2022R032	[T23]	572	15.444	20.9258	11969.6	kBq/ml				Amygdala_R	2022R033	[T23]	572	15.444	25.1601	14391.6	kBq/ml
Amygdala_R	2022R032	[T24]	572	15.444	23.0357	13176.4	kBq/ml				Amygdala_R	2022R033	[T24]	572	15.444	28.8711	16514.2	kBq/ml
Amygdala_R	2022R032	[T25]	572	15.444	18.5437	10607	kBq/ml				Amygdala_R	2022R033	[T25]	572	15.444	23.8062	13617.1	kBq/ml
Amygdala_R	2022R032	[T26]	572	15.444	21.3751	12226.6	kBq/ml				Amygdala_R	2022R033	[T26]	572	15.444	23.8739	13655.9	kBq/ml
Amygdala_R	2022R032	[T27]	572	15.444	17.1997	9838.22	kBq/ml				Amygdala_R	2022R033	[T27]	572	15.444	28.354	16218.5	kBq/ml
Amygdala_R	2022R032	[T28]	572	15.444	16.4588	9414.44	kBq/ml				Amygdala_R	2022R033	[T28]	572	15.444	22.8593	13075.5	kBq/ml
Amygdala_R	2022R032	[T29]	572	15.444	18.2589	10444.1	kBq/ml				Amygdala_R	2022R033	[T29]	572	15.444	22.1955	12695.9	kBq/ml
Amygdala_R	2022R032	[T30]	572	15.444	15.9956	9149.47	kBq/ml				Amygdala_R	2022R033	[T30]	572	15.444	22.688	12977.5	kBq/ml
Amygdala_R	2022R032	[T31]	572	15.444	17.8987	10238	kBq/ml				Amygdala_R	2022R033	[T31]	572	15.444	18.7234	10709.8	kBq/ml
Amygdala_R	2022R032	[T32]	572	15.444	13.1513	7522.52	kBq/ml				Amygdala_R	2022R033	[T32]	572	15.444	19.7861	11317.6	kBq/ml
Amygdala_R	2022R032	[T33]	572	15.444	14.3451	8205.38	kBq/ml				Amygdala_R	2022R033	[T33]	572	15.444	17.6724	10108.6	kBq/ml
Amygdala_R	2022R032	[T34]	572	15.444	13.0258	7450.77	kBq/ml				Amygdala_R	2022R033	[T34]	572	15.444	19.2088	10987.4	kBq/ml
Amygdala_R	2022R032	[T35]	572	15.444	14.8492	8493.74	kBq/ml				Amygdala_R	2022R033	[T35]	572	15.444	15.6829	8970.59	kBq/ml
Amygdala_R	2022R032	[T36]	572	15.444	12.7139	7272.38	kBq/ml				Amygdala_R	2022R033	[T36]	572	15.444	14.4933	8290.14	kBq/ml
Amygdala_R	2022R032	[T37]	572	15.444	11.7521	6722.21	kBq/ml				Amygdala_R	2022R033	[T37]	572	15.444	12.3204	7047.29	kBq/ml
Amygdala_R	2022R032	[T38]	572	15.444	10.9708	6275.29	kBq/ml				Amygdala_R	2022R033	[T38]	572	15.444	11.0164	6301.4	kBq/ml
BNST_L	2022R032	[T0]	41	1.107	0.74702	30.6278	kBq/ml				BNST_L	2022R033	[T0]	41	1.107	5.13418	210.502	kBq/ml
BNST_L	2022R032	[T1]	41	1.107	111.185	4558.58	kBq/ml				BNST_L	2022R033	[T1]	41	1.107	57.5217	2358.39	kBq/ml
BNST_L	2022R032	[T2]	41	1.107	57.391	2353.03	kBq/ml				BNST_L	2022R033	[T2]	41	1.107	108.582	4451.85	kBq/ml
BNST_L	2022R032	[T3]	41	1.107	112.714	4621.27	kBq/ml				BNST_L	2022R033	[T3]	41	1.107	26.2143	1074.79	kBq/ml
BNST_L	2022R032	[T4]	41	1.107	127.719	5236.49	kBq/ml				BNST_L	2022R033	[T4]	41	1.107	145.405	5961.59	kBq/ml
BNST_L	2022R032	[T5]	41	1.107	130.833	5364.15	kBq/ml				BNST_L	2022R033	[T5]	41	1.107	155.652	6381.75	kBq/ml
BNST_L	2022R032	[T6]	41	1.107	139.247	5709.12	kBq/ml				BNST_L	2022R033	[T6]	41	1.107	64.0208	2624.85	kBq/ml
BNST_L	2022R032	[T7]	41	1.107	123.05	5045.06	kBq/ml				BNST_L	2022R033	[T7]	41	1.107	119.658	4905.99	kBq/ml
BNST_L	2022R032	[T8]	41	1.107	161.973	6640.9	kBq/ml				BNST_L	2022R033	[T8]	41	1.107	104.363	4278.9	kBq/ml
BNST_L	2022R032	[T9]	41	1.107	125.268	5136	kBq/ml				BNST_L	2022R033	[T9]	41	1.107	122.311	5014.77	kBq/ml
BNST_L	2022R032	[T10]	41	1.107	127.082	5210.37	kBq/ml				BNST_L	2022R033	[T10]	41	1.107	112.628	4617.73	kBq/ml
BNST_L	2022R032	[T11]	41	1.107	103.679	4250.86	kBq/ml				BNST_L	2022R033	[T11]	41	1.107	116.218	4764.92	kBq/ml
BNST_L	2022R032	[T12]	41	1.107	81.3717	3336.24	kBq/ml				BNST_L	2022R033	[T12]	41	1.107	94.3269	3867.4	kBq/ml
BNST_L	2022R032	[T13]	41	1.107	86.1215	3530.98	kBq/ml				BNST_L	2022R033	[T13]	41	1.107	108.842	4462.53	kBq/ml
BNST_L	2022R032	[T14]	41	1.107	77.9654	3196.58	kBq/ml				BNST_L	2022R033	[T14]	41	1.107	77.7704	3188.59	kBq/ml
BNST_L	2022R032	[T15]	41	1.107	42.3757	1737.4	kBq/ml				BNST_L	2022R033	[T15]	41	1.107	110.246	4520.11	kBq/ml
BNST_L	2022R032	[T16]	41	1.107	53.6854	2201.1	kBq/ml				BNST_L	2022R033	[T16]	41	1.107	91.657	3757.94	kBq/ml
BNST_L	2022R032	[T17]	41	1.107	40.5132	1661.04	kBq/ml				BNST_L	2022R033	[T17]	41	1.107	72.1046	2956.29	kBq/ml
BNST_L	2022R032	[T18]	41	1.107	38.2272	1567.31	kBq/ml				BNST_L	2022R033	[T18]	41	1.107	87.5785	3590.72	kBq/ml
BNST_L	2022R032	[T19]	41	1.107	33.559	1375.92	kBq/ml				BNST_L	2022R033	[T19]	41	1.107	66.3762	2721.42	kBq/ml
BNST_L	2022R032	[T20]	41	1.107	18.0236	738.966	kBq/ml				BNST_L	2022R033	[T20]	41	1.107	66.7875	2738.29	kBq/ml
BNST_L	2022R032	[T21]	41	1.107	28.2188	1156.97	kBq/ml				BNST_L	2022R033	[T21]	41	1.107	46.895	1922.7	kBq/ml
BNST_L	2022R032	[T22]	41	1.107	16.1154	660.733	kBq/ml				BNST_L	2022R033	[T22]	41	1.107	38.1897	1565.78	kBq/ml
BNST_L	2022R032	[T23]	41	1.107	23.6931	971.417	kBq/ml				BNST_L	2022R033	[T23]	41	1.107	36.8457	1510.67	kBq/ml
BNST_L	2022R032	[T24]	41	1.107	18.9705	777.79	kBq/ml				BNST_L	2022R033	[T24]	41	1.107	34.7974	1426.69	kBq/ml
BNST_L	2022R032	[T25]	41	1.107	24.8471	1018.73	kBq/ml				BNST_L	2022R033	[T25]	41	1.107	37.1494	1523.13	kBq/ml
BNST_L	2022R032	[T26]	41	1.107	15.7279	644.843	kBq/ml				BNST_L	2022R033	[T26]	41	1.107	32.5753	1335.59	kBq/ml
BNST_L	2022R032	[T27]	41	1.107	13.9931	573.719	kBq/ml				BNST_L	2022R033	[T27]	41	1.107	22.3383	915.871	kBq/ml
BNST_L	2022R032	[T28]	41	1.107	8.10253	332.204	kBq/ml				BNST_L	2022R033	[T28]	41	1.107	12.7013	520.753	kBq/ml
BNST_L	2022R032	[T29]	41	1.107	14.7004	602.718	kBq/ml				BNST_L	2022R033	[T29]	41	1.107	34.5083	1414.84	kBq/ml
BNST_L	2022R032	[T30]	41	1.107	12.0362	493.483	kBq/ml				BNST_L	2022R033	[T30]	41	1.107	16.9772	696.064	kBq/ml
BNST_L	2022R032	[T31]	41	1.107	23.3104	955.725	kBq/ml				BNST_L	2022R033	[T31]	41	1.107	14.9766	614.042	kBq/ml
BNST_L	2022R032	[T32]	41	1.107	14.9742	613.942	kBq/ml				BNST_L	2022R033	[T32]	41	1.107	20.5178	841.229	kBq/ml
BNST_L	2022R032	[T33]	41	1.107	8.64705	354.529	kBq/ml				BNST_L	2022R033	[T33]	41	1.107	14.7022	602.79	kBq/ml
BNST_L	2022R032	[T34]	41	1.107	6.87366	281.82	kBq/ml				BNST_L	2022R033	[T34]	41	1.107	19.7389	809.294	kBq/ml
BNST_L	2022R032	[T35]	41	1.107	7.60086	311.635	kBq/ml				BNST_L	2022R033	[T35]	41	1.107	9.88241	405.179	kBq/ml
BNST_L	2022R032	[T36]	41	1.107	5.66407	232.227	kBq/ml				BNST_L	2022R033	[T36]	41	1.107	18.0813	741.335	kBq/ml
BNST_L	2022R032	[T37]	41	1.107	10.3265	423.386	kBq/ml				BNST_L	2022R033	[T37]	41	1.107	14.4218	591.295	kBq/ml
BNST_L	2022R032	[T38]	41	1.107	11.4318	468.704	kBq/ml				BNST_L	2022R033	[T38]	41	1.107	13.4946	553.278	kBq/ml
BNST_R	2022R032	[T0]	43	1.161	-2.43244	-104.595	kBq/ml				BNST_R	2022R033	[T0]	43	1.161	4.78771	205.872	kBq/ml
BNST_R	2022R032	[T1]	43	1.161	76.7659	3300.93	kBq/ml				BNST_R	2022R033	[T1]	43	1.161	31.0397	1334.71	kBq/ml
BNST_R	2022R032	[T2]	43	1.161	115.05	4947.15	kBq/ml				BNST_R	2022R033	[T2]	43	1.161	119.294	5129.66	kBq/ml
BNST_R	2022R032	[T3]	43	1.161	87.7819	3774.62	kBq/ml				BNST_R	2022R033	[T3]	43	1.161	86.3476	3712.95	kBq/ml
BNST_R	2022R032	[T4]	43	1.161	94.8959	4080.52	kBq/ml				BNST_R	2022R033	[T4]	43	1.161	146.535	6301.01	kBq/ml
BNST_R	2022R032	[T5]	43	1.161	142.465	6126.01	kBq/ml				BNST_R	2022R033	[T5]	43	1.161	141.38	6079.33	kBq/ml
BNST_R	2022R032	[T6]	43	1.161	127.717	5491.83	kBq/ml				BNST_R	2022R033	[T6]	43	1.161	110.922	4769.64	kBq/ml
BNST_R	2022R032	[T7]	43	1.161	142.529	6128.75	kBq/ml				BNST_R	2022R033	[T7]	43	1.161	109.182	4694.83	kBq/ml
BNST_R	2022R032	[T8]	43	1.161	101.651	4370.98	kBq/ml				BNST_R	2022R033	[T8]	43	1.161	131.455	5652.58	kBq/ml
BNST_R	2022R032	[T9]	43	1.161	102.886	4424.1	kBq/ml				BNST_R	2022R033	[T9]	43	1.161	120.049	5162.12	kBq/ml
BNST_R	2022R032	[T10]	43	1.161	93.7929	4033.09	kBq/ml				BNST_R	2022R033	[T10]	43	1.161	106.743	4589.93	kBq/ml
BNST_R	2022R032	[T11]	43	1.161	88.7726	3817.22	kBq/ml				BNST_R	2022R033	[T11]	43	1.161	116.902	5026.79	kBq/ml
BNST_R	2022R032	[T12]	43	1.161	87.127	3746.46	kBq/ml				BNST_R	2022R033	[T12]	43	1.161	139.107	5981.6	kBq/ml
BNST_R	2022R032	[T13]	43	1.161	64.026	2753.12	kBq/ml				BNST_R	2022R033	[T13]	43	1.161	110.935	4770.21	kBq/ml
BNST_R	2022R032	[T14]	43	1.161	62.7917	2700.05	kBq/ml				BNST_R	2022R033	[T14]	43	1.161	133.838	5755.04	kBq/ml
BNST_R	2022R032	[T15]	43	1.161	68.3819	2940.42	kBq/ml				BNST_R	2022R033	[T15]	43	1.161	107.998	4643.92	kBq/ml
BNST_R	2022R032	[T16]	43	1.161	51.2413	2203.38	kBq/ml				BNST_R	2022R033	[T16]	43	1.161	75.5178	3247.26	kBq/ml
BNST_R	2022R032	[T17]	43	1.161	46.9455	2018.66	kBq/ml				BNST_R	2022R033	[T17]	43	1.161	70.7839	3043.71	kBq/ml
BNST_R	2022R032	[T18]	43	1.161	31.7882	1366.89	kBq/ml				BNST_R	2022R033	[T18]	43	1.161	53.0102	2279.44	kBq/ml
BNST_R	2022R032	[T19]	43	1.161	33.662	1447.47	kBq/ml				BNST_R	2022R033	[T19]	43	1.161	62.0268	2667.15	kBq/ml
BNST_R	2022R032	[T20]	43	1.161	27.9446	1201.62	kBq/ml				BNST_R	2022R033	[T20]	43	1.161	41.5181	1785.28	kBq/ml
BNST_R	2022R032	[T21]	43	1.161	25.607	1101.1	kBq/ml				BNST_R	2022R033	[T21]	43	1.161	48.4887	2085.02	kBq/ml
BNST_R	2022R032	[T22]	43	1.161	13.5516	582.72	kBq/ml				BNST_R	2022R033	[T22]	43	1.161	26.7668	1150.97	kBq/ml
BNST_R	2022R032	[T23]	43	1.161	26.9149	1157.34	kBq/ml				BNST_R	2022R033	[T23]	43	1.161	38.2152	1643.25	kBq/ml
BNST_R	2022R032	[T24]	43	1.161	22.1826	953.85	kBq/ml				BNST_R	2022R033	[T24]	43	1.161	43.5782	1873.86	kBq/ml
BNST_R	2022R032	[T25]	43	1.161	11.0969	477.169	kBq/ml				BNST_R	2022R033	[T25]	43	1.161	21.2073	911.915	kBq/ml
BNST_R	2022R032	[T26]	43	1.161	15.2769	656.907	kBq/ml				BNST_R	2022R033	[T26]	43	1.161	32.8027	1410.52	kBq/ml
BNST_R	2022R032	[T27]	43	1.161	22.0197	946.849	kBq/ml				BNST_R	2022R033	[T27]	43	1.161	28.4531	1223.48	kBq/ml
BNST_R	2022R032	[T28]	43	1.161	12.9391	556.383	kBq/ml				BNST_R	2022R033	[T28]	43	1.161	20.0035	860.151	kBq/ml
BNST_R	2022R032	[T29]	43	1.161	8.4006	361.226	kBq/ml				BNST_R	2022R033	[T29]	43	1.161	29.6606	1275.41	kBq/ml
BNST_R	2022R032	[T30]	43	1.161	12.8935	554.42	kBq/ml				BNST_R	2022R033	[T30]	43	1.161	23.6715	1017.88	kBq/ml
BNST_R	2022R032	[T31]	43	1.161	11.757	505.55	kBq/ml				BNST_R	2022R033	[T31]	43	1.161	26.6043	1143.98	kBq/ml
BNST_R	2022R032	[T32]	43	1.161	8.62488	370.87	kBq/ml				BNST_R	2022R033	[T32]	43	1.161	23.2569	1000.05	kBq/ml
BNST_R	2022R032	[T33]	43	1.161	11.8342	508.87	kBq/ml				BNST_R	2022R033	[T33]	43	1.161	16.4936	709.226	kBq/ml
BNST_R	2022R032	[T34]	43	1.161	10.1006	434.325	kBq/ml				BNST_R	2022R033	[T34]	43	1.161	13.7044	589.289	kBq/ml
BNST_R	2022R032	[T35]	43	1.161	11.4854	493.874	kBq/ml				BNST_R	2022R033	[T35]	43	1.161	12.8135	550.979	kBq/ml
BNST_R	2022R032	[T36]	43	1.161	12.9517	556.924	kBq/ml				BNST_R	2022R033	[T36]	43	1.161	11.1669	480.175	kBq/ml
BNST_R	2022R032	[T37]	43	1.161	5.62821	242.013	kBq/ml				BNST_R	2022R033	[T37]	43	1.161	8.80393	378.569	kBq/ml
BNST_R	2022R032	[T38]	43	1.161	10.1105	434.752	kBq/ml				BNST_R	2022R033	[T38]	43	1.161	8.50985	365.923	kBq/ml
CPu_L	2022R032	[T0]	1408	38.016	0.159927	225.177	kBq/ml				CPu_L	2022R033	[T0]	1408	38.016	-1.19406	-1681.23	kBq/ml
CPu_L	2022R032	[T1]	1408	38.016	47.3081	66609.8	kBq/ml				CPu_L	2022R033	[T1]	1408	38.016	24.8719	35019.6	kBq/ml
CPu_L	2022R032	[T2]	1408	38.016	98.6085	138841	kBq/ml				CPu_L	2022R033	[T2]	1408	38.016	91.6284	129013	kBq/ml
CPu_L	2022R032	[T3]	1408	38.016	113.9	160372	kBq/ml				CPu_L	2022R033	[T3]	1408	38.016	104.401	146997	kBq/ml
CPu_L	2022R032	[T4]	1408	38.016	132.868	187079	kBq/ml				CPu_L	2022R033	[T4]	1408	38.016	127.096	178951	kBq/ml
CPu_L	2022R032	[T5]	1408	38.016	122.327	172236	kBq/ml				CPu_L	2022R033	[T5]	1408	38.016	128.078	180334	kBq/ml
CPu_L	2022R032	[T6]	1408	38.016	131.225	184765	kBq/ml				CPu_L	2022R033	[T6]	1408	38.016	113.71	160104	kBq/ml
CPu_L	2022R032	[T7]	1408	38.016	101.764	143284	kBq/ml				CPu_L	2022R033	[T7]	1408	38.016	115.857	163126	kBq/ml
CPu_L	2022R032	[T8]	1408	38.016	134.904	189945	kBq/ml				CPu_L	2022R033	[T8]	1408	38.016	125.814	177146	kBq/ml
CPu_L	2022R032	[T9]	1408	38.016	116.644	164235	kBq/ml				CPu_L	2022R033	[T9]	1408	38.016	126.972	178776	kBq/ml
CPu_L	2022R032	[T10]	1408	38.016	108.583	152885	kBq/ml				CPu_L	2022R033	[T10]	1408	38.016	127.909	180096	kBq/ml
CPu_L	2022R032	[T11]	1408	38.016	101.079	142319	kBq/ml				CPu_L	2022R033	[T11]	1408	38.016	124.43	175197	kBq/ml
CPu_L	2022R032	[T12]	1408	38.016	98.3097	138420	kBq/ml				CPu_L	2022R033	[T12]	1408	38.016	126.917	178700	kBq/ml
CPu_L	2022R032	[T13]	1408	38.016	86.4343	121699	kBq/ml				CPu_L	2022R033	[T13]	1408	38.016	113.364	159616	kBq/ml
CPu_L	2022R032	[T14]	1408	38.016	86.3383	121564	kBq/ml				CPu_L	2022R033	[T14]	1408	38.016	114.824	161673	kBq/ml
CPu_L	2022R032	[T15]	1408	38.016	71.9253	101271	kBq/ml				CPu_L	2022R033	[T15]	1408	38.016	101.134	142397	kBq/ml
CPu_L	2022R032	[T16]	1408	38.016	60.5192	85211	kBq/ml				CPu_L	2022R033	[T16]	1408	38.016	96.4871	135854	kBq/ml
CPu_L	2022R032	[T17]	1408	38.016	49.0325	69037.8	kBq/ml				CPu_L	2022R033	[T17]	1408	38.016	85.7548	120743	kBq/ml
CPu_L	2022R032	[T18]	1408	38.016	40.3567	56822.3	kBq/ml				CPu_L	2022R033	[T18]	1408	38.016	73.3186	103233	kBq/ml
CPu_L	2022R032	[T19]	1408	38.016	34.2421	48212.8	kBq/ml				CPu_L	2022R033	[T19]	1408	38.016	59.9927	84469.7	kBq/ml
CPu_L	2022R032	[T20]	1408	38.016	27.3457	38502.8	kBq/ml				CPu_L	2022R033	[T20]	1408	38.016	50.6486	71313.2	kBq/ml
CPu_L	2022R032	[T21]	1408	38.016	27.4527	38653.5	kBq/ml				CPu_L	2022R033	[T21]	1408	38.016	49.9665	70352.9	kBq/ml
CPu_L	2022R032	[T22]	1408	38.016	19.1286	26933	kBq/ml				CPu_L	2022R033	[T22]	1408	38.016	45.341	63840.1	kBq/ml
CPu_L	2022R032	[T23]	1408	38.016	18.866	26563.3	kBq/ml				CPu_L	2022R033	[T23]	1408	38.016	41.5424	58491.8	kBq/ml
CPu_L	2022R032	[T24]	1408	38.016	18.5533	26123	kBq/ml				CPu_L	2022R033	[T24]	1408	38.016	36.2536	51045	kBq/ml
CPu_L	2022R032	[T25]	1408	38.016	17.0567	24015.8	kBq/ml				CPu_L	2022R033	[T25]	1408	38.016	36.7083	51685.3	kBq/ml
CPu_L	2022R032	[T26]	1408	38.016	14.9874	21102.2	kBq/ml				CPu_L	2022R033	[T26]	1408	38.016	31.6548	44570	kBq/ml
CPu_L	2022R032	[T27]	1408	38.016	15.5542	21900.4	kBq/ml				CPu_L	2022R033	[T27]	1408	38.016	28.2768	39813.7	kBq/ml
CPu_L	2022R032	[T28]	1408	38.016	17.6732	24883.9	kBq/ml				CPu_L	2022R033	[T28]	1408	38.016	27.7498	39071.7	kBq/ml
CPu_L	2022R032	[T29]	1408	38.016	15.5022	21827.2	kBq/ml				CPu_L	2022R033	[T29]	1408	38.016	23.7047	33376.3	kBq/ml
CPu_L	2022R032	[T30]	1408	38.016	12.8117	18038.9	kBq/ml				CPu_L	2022R033	[T30]	1408	38.016	25.9932	36598.4	kBq/ml
CPu_L	2022R032	[T31]	1408	38.016	12.6182	17766.4	kBq/ml				CPu_L	2022R033	[T31]	1408	38.016	24.3443	34276.8	kBq/ml
CPu_L	2022R032	[T32]	1408	38.016	13.5124	19025.5	kBq/ml				CPu_L	2022R033	[T32]	1408	38.016	21.322	30021.4	kBq/ml
CPu_L	2022R032	[T33]	1408	38.016	10.9759	15454	kBq/ml				CPu_L	2022R033	[T33]	1408	38.016	20.7415	29204.1	kBq/ml
CPu_L	2022R032	[T34]	1408	38.016	9.87255	13900.5	kBq/ml				CPu_L	2022R033	[T34]	1408	38.016	16.6488	23441.5	kBq/ml
CPu_L	2022R032	[T35]	1408	38.016	8.71745	12274.2	kBq/ml				CPu_L	2022R033	[T35]	1408	38.016	14.6944	20689.8	kBq/ml
CPu_L	2022R032	[T36]	1408	38.016	7.97135	11223.7	kBq/ml				CPu_L	2022R033	[T36]	1408	38.016	12.6007	17741.8	kBq/ml
CPu_L	2022R032	[T37]	1408	38.016	7.36327	10367.5	kBq/ml				CPu_L	2022R033	[T37]	1408	38.016	10.3005	14503.1	kBq/ml
CPu_L	2022R032	[T38]	1408	38.016	5.4868	7725.42	kBq/ml				CPu_L	2022R033	[T38]	1408	38.016	9.29719	13090.4	kBq/ml
CPu_R	2022R032	[T0]	1423	38.421	-0.378655	-538.826	kBq/ml				CPu_R	2022R033	[T0]	1423	38.421	0.0398058	56.6437	kBq/ml
CPu_R	2022R032	[T1]	1423	38.421	54.1179	77009.7	kBq/ml				CPu_R	2022R033	[T1]	1423	38.421	33.2212	47273.7	kBq/ml
CPu_R	2022R032	[T2]	1423	38.421	122.057	173687	kBq/ml				CPu_R	2022R033	[T2]	1423	38.421	88.7022	126223	kBq/ml
CPu_R	2022R032	[T3]	1423	38.421	121.516	172917	kBq/ml				CPu_R	2022R033	[T3]	1423	38.421	116.144	165273	kBq/ml
CPu_R	2022R032	[T4]	1423	38.421	140.038	199274	kBq/ml				CPu_R	2022R033	[T4]	1423	38.421	125.323	178335	kBq/ml
CPu_R	2022R032	[T5]	1423	38.421	129.821	184736	kBq/ml				CPu_R	2022R033	[T5]	1423	38.421	117.577	167312	kBq/ml
CPu_R	2022R032	[T6]	1423	38.421	130.971	186371	kBq/ml				CPu_R	2022R033	[T6]	1423	38.421	124.475	177128	kBq/ml
CPu_R	2022R032	[T7]	1423	38.421	124.741	177506	kBq/ml				CPu_R	2022R033	[T7]	1423	38.421	124.419	177048	kBq/ml
CPu_R	2022R032	[T8]	1423	38.421	127.528	181473	kBq/ml				CPu_R	2022R033	[T8]	1423	38.421	127.473	181394	kBq/ml
CPu_R	2022R032	[T9]	1423	38.421	120.382	171303	kBq/ml				CPu_R	2022R033	[T9]	1423	38.421	130.646	185909	kBq/ml
CPu_R	2022R032	[T10]	1423	38.421	113.181	161057	kBq/ml				CPu_R	2022R033	[T10]	1423	38.421	119.055	169415	kBq/ml
CPu_R	2022R032	[T11]	1423	38.421	101.457	144373	kBq/ml				CPu_R	2022R033	[T11]	1423	38.421	126.009	179311	kBq/ml
CPu_R	2022R032	[T12]	1423	38.421	96.6817	137578	kBq/ml				CPu_R	2022R033	[T12]	1423	38.421	120.417	171353	kBq/ml
CPu_R	2022R032	[T13]	1423	38.421	89.6076	127512	kBq/ml				CPu_R	2022R033	[T13]	1423	38.421	117.672	167448	kBq/ml
CPu_R	2022R032	[T14]	1423	38.421	80.3989	114408	kBq/ml				CPu_R	2022R033	[T14]	1423	38.421	112.404	159951	kBq/ml
CPu_R	2022R032	[T15]	1423	38.421	73.1505	104093	kBq/ml				CPu_R	2022R033	[T15]	1423	38.421	119.989	170744	kBq/ml
CPu_R	2022R032	[T16]	1423	38.421	62.1238	88402.2	kBq/ml				CPu_R	2022R033	[T16]	1423	38.421	101.098	143863	kBq/ml
CPu_R	2022R032	[T17]	1423	38.421	49.5202	70467.2	kBq/ml				CPu_R	2022R033	[T17]	1423	38.421	82.0305	116729	kBq/ml
CPu_R	2022R032	[T18]	1423	38.421	41.2459	58692.9	kBq/ml				CPu_R	2022R033	[T18]	1423	38.421	79.9948	113833	kBq/ml
CPu_R	2022R032	[T19]	1423	38.421	35.6105	50673.7	kBq/ml				CPu_R	2022R033	[T19]	1423	38.421	63.1235	89824.8	kBq/ml
CPu_R	2022R032	[T20]	1423	38.421	29.9165	42571.3	kBq/ml				CPu_R	2022R033	[T20]	1423	38.421	57.6838	82084	kBq/ml
CPu_R	2022R032	[T21]	1423	38.421	27.412	39007.3	kBq/ml				CPu_R	2022R033	[T21]	1423	38.421	51.5511	73357.3	kBq/ml
CPu_R	2022R032	[T22]	1423	38.421	24.8436	35352.5	kBq/ml				CPu_R	2022R033	[T22]	1423	38.421	45.9626	65404.7	kBq/ml
CPu_R	2022R032	[T23]	1423	38.421	21.4211	30482.3	kBq/ml				CPu_R	2022R033	[T23]	1423	38.421	38.3601	54586.4	kBq/ml
CPu_R	2022R032	[T24]	1423	38.421	19.9211	28347.7	kBq/ml				CPu_R	2022R033	[T24]	1423	38.421	38.6793	55040.6	kBq/ml
CPu_R	2022R032	[T25]	1423	38.421	18.8992	26893.6	kBq/ml				CPu_R	2022R033	[T25]	1423	38.421	30.0179	42715.5	kBq/ml
CPu_R	2022R032	[T26]	1423	38.421	16.4385	23392	kBq/ml				CPu_R	2022R033	[T26]	1423	38.421	34.0176	48407.1	kBq/ml
CPu_R	2022R032	[T27]	1423	38.421	14.8613	21147.6	kBq/ml				CPu_R	2022R033	[T27]	1423	38.421	28.4982	40553	kBq/ml
CPu_R	2022R032	[T28]	1423	38.421	14.5431	20694.9	kBq/ml				CPu_R	2022R033	[T28]	1423	38.421	27.4773	39100.2	kBq/ml
CPu_R	2022R032	[T29]	1423	38.421	15.1999	21629.5	kBq/ml				CPu_R	2022R033	[T29]	1423	38.421	23.7039	33730.6	kBq/ml
CPu_R	2022R032	[T30]	1423	38.421	14.4376	20544.7	kBq/ml				CPu_R	2022R033	[T30]	1423	38.421	21.3486	30379.1	kBq/ml
CPu_R	2022R032	[T31]	1423	38.421	14.0576	20003.9	kBq/ml				CPu_R	2022R033	[T31]	1423	38.421	23.4585	33381.5	kBq/ml
CPu_R	2022R032	[T32]	1423	38.421	11.482	16339	kBq/ml				CPu_R	2022R033	[T32]	1423	38.421	21.0326	29929.3	kBq/ml
CPu_R	2022R032	[T33]	1423	38.421	10.342	14716.6	kBq/ml				CPu_R	2022R033	[T33]	1423	38.421	20.1426	28663	kBq/ml
CPu_R	2022R032	[T34]	1423	38.421	10.1139	14392.1	kBq/ml				CPu_R	2022R033	[T34]	1423	38.421	17.6994	25186.3	kBq/ml
CPu_R	2022R032	[T35]	1423	38.421	9.43112	13420.5	kBq/ml				CPu_R	2022R033	[T35]	1423	38.421	13.9729	19883.4	kBq/ml
CPu_R	2022R032	[T36]	1423	38.421	8.28596	11790.9	kBq/ml				CPu_R	2022R033	[T36]	1423	38.421	14.4238	20525.1	kBq/ml
CPu_R	2022R032	[T37]	1423	38.421	7.59073	10801.6	kBq/ml				CPu_R	2022R033	[T37]	1423	38.421	11.728	16689	kBq/ml
CPu_R	2022R032	[T38]	1423	38.421	6.96322	9908.66	kBq/ml				CPu_R	2022R033	[T38]	1423	38.421	9.48815	13501.6	kBq/ml
Cerebellum_L	2022R032	[T0]	3465	93.555	-0.172204	-596.687	kBq/ml				Cerebellum_L	2022R033	[T0]	3465	93.555	0.383898	1330.21	kBq/ml
Cerebellum_L	2022R032	[T1]	3465	93.555	56.9857	197455	kBq/ml				Cerebellum_L	2022R033	[T1]	3465	93.555	35.894	124373	kBq/ml
Cerebellum_L	2022R032	[T2]	3465	93.555	139.502	483373	kBq/ml				Cerebellum_L	2022R033	[T2]	3465	93.555	129.148	447497	kBq/ml
Cerebellum_L	2022R032	[T3]	3465	93.555	159.095	551264	kBq/ml				Cerebellum_L	2022R033	[T3]	3465	93.555	140.077	485368	kBq/ml
Cerebellum_L	2022R032	[T4]	3465	93.555	151.569	525185	kBq/ml				Cerebellum_L	2022R033	[T4]	3465	93.555	144.564	500914	kBq/ml
Cerebellum_L	2022R032	[T5]	3465	93.555	153.888	533221	kBq/ml				Cerebellum_L	2022R033	[T5]	3465	93.555	149.478	517941	kBq/ml
Cerebellum_L	2022R032	[T6]	3465	93.555	151.685	525588	kBq/ml				Cerebellum_L	2022R033	[T6]	3465	93.555	142.969	495387	kBq/ml
Cerebellum_L	2022R032	[T7]	3465	93.555	136.647	473483	kBq/ml				Cerebellum_L	2022R033	[T7]	3465	93.555	136.892	474332	kBq/ml
Cerebellum_L	2022R032	[T8]	3465	93.555	126.009	436622	kBq/ml				Cerebellum_L	2022R033	[T8]	3465	93.555	138.919	481354	kBq/ml
Cerebellum_L	2022R032	[T9]	3465	93.555	119.625	414501	kBq/ml				Cerebellum_L	2022R033	[T9]	3465	93.555	131.959	457237	kBq/ml
Cerebellum_L	2022R032	[T10]	3465	93.555	108.526	376044	kBq/ml				Cerebellum_L	2022R033	[T10]	3465	93.555	124.508	431421	kBq/ml
Cerebellum_L	2022R032	[T11]	3465	93.555	90.4688	313474	kBq/ml				Cerebellum_L	2022R033	[T11]	3465	93.555	120.779	418499	kBq/ml
Cerebellum_L	2022R032	[T12]	3465	93.555	82.3068	285193	kBq/ml				Cerebellum_L	2022R033	[T12]	3465	93.555	109.296	378709	kBq/ml
Cerebellum_L	2022R032	[T13]	3465	93.555	74.1854	257052	kBq/ml				Cerebellum_L	2022R033	[T13]	3465	93.555	104.253	361238	kBq/ml
Cerebellum_L	2022R032	[T14]	3465	93.555	62.7913	217572	kBq/ml				Cerebellum_L	2022R033	[T14]	3465	93.555	94.8607	328692	kBq/ml
Cerebellum_L	2022R032	[T15]	3465	93.555	55.773	193253	kBq/ml				Cerebellum_L	2022R033	[T15]	3465	93.555	88.5741	306909	kBq/ml
Cerebellum_L	2022R032	[T16]	3465	93.555	50.1519	173776	kBq/ml				Cerebellum_L	2022R033	[T16]	3465	93.555	81.11	281046	kBq/ml
Cerebellum_L	2022R032	[T17]	3465	93.555	36.261	125644	kBq/ml				Cerebellum_L	2022R033	[T17]	3465	93.555	68.3018	236666	kBq/ml
Cerebellum_L	2022R032	[T18]	3465	93.555	31.6708	109739	kBq/ml				Cerebellum_L	2022R033	[T18]	3465	93.555	60.0362	208026	kBq/ml
Cerebellum_L	2022R032	[T19]	3465	93.555	26.7751	92775.8	kBq/ml				Cerebellum_L	2022R033	[T19]	3465	93.555	52.8581	183153	kBq/ml
Cerebellum_L	2022R032	[T20]	3465	93.555	23.9022	82821.2	kBq/ml				Cerebellum_L	2022R033	[T20]	3465	93.555	45.8259	158787	kBq/ml
Cerebellum_L	2022R032	[T21]	3465	93.555	21.7729	75443.3	kBq/ml				Cerebellum_L	2022R033	[T21]	3465	93.555	41.9275	145279	kBq/ml
Cerebellum_L	2022R032	[T22]	3465	93.555	19.2437	66679.5	kBq/ml				Cerebellum_L	2022R033	[T22]	3465	93.555	35.4427	122809	kBq/ml
Cerebellum_L	2022R032	[T23]	3465	93.555	18.7264	64887	kBq/ml				Cerebellum_L	2022R033	[T23]	3465	93.555	34.2956	118834	kBq/ml
Cerebellum_L	2022R032	[T24]	3465	93.555	17.5496	60809.5	kBq/ml				Cerebellum_L	2022R033	[T24]	3465	93.555	31.5359	109272	kBq/ml
Cerebellum_L	2022R032	[T25]	3465	93.555	16.2876	56436.4	kBq/ml				Cerebellum_L	2022R033	[T25]	3465	93.555	28.3578	98259.8	kBq/ml
Cerebellum_L	2022R032	[T26]	3465	93.555	15.7997	54746.1	kBq/ml				Cerebellum_L	2022R033	[T26]	3465	93.555	27.2504	94422.6	kBq/ml
Cerebellum_L	2022R032	[T27]	3465	93.555	14.4248	49981.9	kBq/ml				Cerebellum_L	2022R033	[T27]	3465	93.555	25.7335	89166.7	kBq/ml
Cerebellum_L	2022R032	[T28]	3465	93.555	15.4694	53601.4	kBq/ml				Cerebellum_L	2022R033	[T28]	3465	93.555	25.2957	87649.7	kBq/ml
Cerebellum_L	2022R032	[T29]	3465	93.555	13.2285	45836.8	kBq/ml				Cerebellum_L	2022R033	[T29]	3465	93.555	24.9341	86396.5	kBq/ml
Cerebellum_L	2022R032	[T30]	3465	93.555	14.1755	49118.1	kBq/ml				Cerebellum_L	2022R033	[T30]	3465	93.555	22.5989	78305.1	kBq/ml
Cerebellum_L	2022R032	[T31]	3465	93.555	11.894	41212.9	kBq/ml				Cerebellum_L	2022R033	[T31]	3465	93.555	22.9641	79570.8	kBq/ml
Cerebellum_L	2022R032	[T32]	3465	93.555	12.5154	43366	kBq/ml				Cerebellum_L	2022R033	[T32]	3465	93.555	20.5	71032.6	kBq/ml
Cerebellum_L	2022R032	[T33]	3465	93.555	10.5901	36694.5	kBq/ml				Cerebellum_L	2022R033	[T33]	3465	93.555	18.3354	63532.2	kBq/ml
Cerebellum_L	2022R032	[T34]	3465	93.555	10.4141	36085	kBq/ml				Cerebellum_L	2022R033	[T34]	3465	93.555	16.1667	56017.5	kBq/ml
Cerebellum_L	2022R032	[T35]	3465	93.555	8.00307	27730.6	kBq/ml				Cerebellum_L	2022R033	[T35]	3465	93.555	14.2154	49256.3	kBq/ml
Cerebellum_L	2022R032	[T36]	3465	93.555	8.01715	27779.4	kBq/ml				Cerebellum_L	2022R033	[T36]	3465	93.555	12.2577	42473	kBq/ml
Cerebellum_L	2022R032	[T37]	3465	93.555	7.2137	24995.5	kBq/ml				Cerebellum_L	2022R033	[T37]	3465	93.555	10.3968	36024.8	kBq/ml
Cerebellum_L	2022R032	[T38]	3465	93.555	6.9184	23972.3	kBq/ml				Cerebellum_L	2022R033	[T38]	3465	93.555	9.48154	32853.5	kBq/ml
Cerebellum_R	2022R032	[T0]	3112	84.024	-0.182582	-568.197	kBq/ml				Cerebellum_R	2022R033	[T0]	3112	84.024	-0.242641	-755.1	kBq/ml
Cerebellum_R	2022R032	[T1]	3112	84.024	63.7206	198298	kBq/ml				Cerebellum_R	2022R033	[T1]	3112	84.024	38.6425	120255	kBq/ml
Cerebellum_R	2022R032	[T2]	3112	84.024	144.354	449231	kBq/ml				Cerebellum_R	2022R033	[T2]	3112	84.024	124.563	387640	kBq/ml
Cerebellum_R	2022R032	[T3]	3112	84.024	150.152	467273	kBq/ml				Cerebellum_R	2022R033	[T3]	3112	84.024	164.563	512121	kBq/ml
Cerebellum_R	2022R032	[T4]	3112	84.024	149.17	464217	kBq/ml				Cerebellum_R	2022R033	[T4]	3112	84.024	156.777	487889	kBq/ml
Cerebellum_R	2022R032	[T5]	3112	84.024	146.829	456933	kBq/ml				Cerebellum_R	2022R033	[T5]	3112	84.024	157.241	489333	kBq/ml
Cerebellum_R	2022R032	[T6]	3112	84.024	148.932	463476	kBq/ml				Cerebellum_R	2022R033	[T6]	3112	84.024	147.424	458783	kBq/ml
Cerebellum_R	2022R032	[T7]	3112	84.024	142.242	442656	kBq/ml				Cerebellum_R	2022R033	[T7]	3112	84.024	147.525	459099	kBq/ml
Cerebellum_R	2022R032	[T8]	3112	84.024	136.787	425683	kBq/ml				Cerebellum_R	2022R033	[T8]	3112	84.024	143.084	445278	kBq/ml
Cerebellum_R	2022R032	[T9]	3112	84.024	125.364	390133	kBq/ml				Cerebellum_R	2022R033	[T9]	3112	84.024	137.968	429358	kBq/ml
Cerebellum_R	2022R032	[T10]	3112	84.024	114.133	355181	kBq/ml				Cerebellum_R	2022R033	[T10]	3112	84.024	125.507	390579	kBq/ml
Cerebellum_R	2022R032	[T11]	3112	84.024	95.6294	297599	kBq/ml				Cerebellum_R	2022R033	[T11]	3112	84.024	125.223	389694	kBq/ml
Cerebellum_R	2022R032	[T12]	3112	84.024	84.0031	261418	kBq/ml				Cerebellum_R	2022R033	[T12]	3112	84.024	113.928	354543	kBq/ml
Cerebellum_R	2022R032	[T13]	3112	84.024	72.9978	227169	kBq/ml				Cerebellum_R	2022R033	[T13]	3112	84.024	109.577	341003	kBq/ml
Cerebellum_R	2022R032	[T14]	3112	84.024	69.3864	215930	kBq/ml				Cerebellum_R	2022R033	[T14]	3112	84.024	99.3621	309215	kBq/ml
Cerebellum_R	2022R032	[T15]	3112	84.024	59.3017	184547	kBq/ml				Cerebellum_R	2022R033	[T15]	3112	84.024	97.155	302346	kBq/ml
Cerebellum_R	2022R032	[T16]	3112	84.024	49.4366	153847	kBq/ml				Cerebellum_R	2022R033	[T16]	3112	84.024	84.8718	264121	kBq/ml
Cerebellum_R	2022R032	[T17]	3112	84.024	38.9872	121328	kBq/ml				Cerebellum_R	2022R033	[T17]	3112	84.024	72.1212	224441	kBq/ml
Cerebellum_R	2022R032	[T18]	3112	84.024	32.6457	101593	kBq/ml				Cerebellum_R	2022R033	[T18]	3112	84.024	60.3886	187929	kBq/ml
Cerebellum_R	2022R032	[T19]	3112	84.024	29.445	91632.8	kBq/ml				Cerebellum_R	2022R033	[T19]	3112	84.024	55.9429	174094	kBq/ml
Cerebellum_R	2022R032	[T20]	3112	84.024	25.5788	79601.1	kBq/ml				Cerebellum_R	2022R033	[T20]	3112	84.024	47.081	146516	kBq/ml
Cerebellum_R	2022R032	[T21]	3112	84.024	22.4967	70009.6	kBq/ml				Cerebellum_R	2022R033	[T21]	3112	84.024	42.047	130850	kBq/ml
Cerebellum_R	2022R032	[T22]	3112	84.024	19.6123	61033.6	kBq/ml				Cerebellum_R	2022R033	[T22]	3112	84.024	39.7675	123757	kBq/ml
Cerebellum_R	2022R032	[T23]	3112	84.024	19.3205	60125.3	kBq/ml				Cerebellum_R	2022R033	[T23]	3112	84.024	34.8651	108500	kBq/ml
Cerebellum_R	2022R032	[T24]	3112	84.024	19.2474	59897.8	kBq/ml				Cerebellum_R	2022R033	[T24]	3112	84.024	31.4326	97818.3	kBq/ml
Cerebellum_R	2022R032	[T25]	3112	84.024	17.645	54911.3	kBq/ml				Cerebellum_R	2022R033	[T25]	3112	84.024	29.8767	92976.2	kBq/ml
Cerebellum_R	2022R032	[T26]	3112	84.024	16.5241	51423	kBq/ml				Cerebellum_R	2022R033	[T26]	3112	84.024	28.4581	88561.6	kBq/ml
Cerebellum_R	2022R032	[T27]	3112	84.024	15.5256	48315.8	kBq/ml				Cerebellum_R	2022R033	[T27]	3112	84.024	26.5692	82683.4	kBq/ml
Cerebellum_R	2022R032	[T28]	3112	84.024	15.3904	47894.9	kBq/ml				Cerebellum_R	2022R033	[T28]	3112	84.024	23.8669	74273.7	kBq/ml
Cerebellum_R	2022R032	[T29]	3112	84.024	13.021	40521.4	kBq/ml				Cerebellum_R	2022R033	[T29]	3112	84.024	24.7665	77073.3	kBq/ml
Cerebellum_R	2022R032	[T30]	3112	84.024	13.2156	41126.8	kBq/ml				Cerebellum_R	2022R033	[T30]	3112	84.024	24.0438	74824.3	kBq/ml
Cerebellum_R	2022R032	[T31]	3112	84.024	13.3961	41688.6	kBq/ml				Cerebellum_R	2022R033	[T31]	3112	84.024	22.9481	71414.4	kBq/ml
Cerebellum_R	2022R032	[T32]	3112	84.024	13.4311	41797.6	kBq/ml				Cerebellum_R	2022R033	[T32]	3112	84.024	22.3398	69521.4	kBq/ml
Cerebellum_R	2022R032	[T33]	3112	84.024	11.8058	36739.6	kBq/ml				Cerebellum_R	2022R033	[T33]	3112	84.024	19.7075	61329.6	kBq/ml
Cerebellum_R	2022R032	[T34]	3112	84.024	10.1267	31514.3	kBq/ml				Cerebellum_R	2022R033	[T34]	3112	84.024	16.4178	51092.2	kBq/ml
Cerebellum_R	2022R032	[T35]	3112	84.024	9.19681	28620.5	kBq/ml				Cerebellum_R	2022R033	[T35]	3112	84.024	14.8091	46085.8	kBq/ml
Cerebellum_R	2022R032	[T36]	3112	84.024	8.37316	26057.3	kBq/ml				Cerebellum_R	2022R033	[T36]	3112	84.024	13.1132	40808.3	kBq/ml
Cerebellum_R	2022R032	[T37]	3112	84.024	7.60039	23652.4	kBq/ml				Cerebellum_R	2022R033	[T37]	3112	84.024	11.3767	35404.2	kBq/ml
Cerebellum_R	2022R032	[T38]	3112	84.024	6.74326	20985	kBq/ml				Cerebellum_R	2022R033	[T38]	3112	84.024	9.85716	30675.5	kBq/ml
CtxAudit_L	2022R032	[T0]	478	12.906	-1.01284	-484.138	kBq/ml				CtxAudit_L	2022R033	[T0]	478	12.906	-0.274543	-131.232	kBq/ml
CtxAudit_L	2022R032	[T1]	478	12.906	46.5507	22251.2	kBq/ml				CtxAudit_L	2022R033	[T1]	478	12.906	45.0566	21537.1	kBq/ml
CtxAudit_L	2022R032	[T2]	478	12.906	97.4563	46584.1	kBq/ml				CtxAudit_L	2022R033	[T2]	478	12.906	128.651	61495.4	kBq/ml
CtxAudit_L	2022R032	[T3]	478	12.906	144.084	68872.3	kBq/ml				CtxAudit_L	2022R033	[T3]	478	12.906	108.997	52100.7	kBq/ml
CtxAudit_L	2022R032	[T4]	478	12.906	119.007	56885.4	kBq/ml				CtxAudit_L	2022R033	[T4]	478	12.906	114.4	54683.3	kBq/ml
CtxAudit_L	2022R032	[T5]	478	12.906	124.704	59608.3	kBq/ml				CtxAudit_L	2022R033	[T5]	478	12.906	129.197	61756.1	kBq/ml
CtxAudit_L	2022R032	[T6]	478	12.906	119.09	56925.1	kBq/ml				CtxAudit_L	2022R033	[T6]	478	12.906	115.824	55364	kBq/ml
CtxAudit_L	2022R032	[T7]	478	12.906	126.695	60560.1	kBq/ml				CtxAudit_L	2022R033	[T7]	478	12.906	112.052	53560.9	kBq/ml
CtxAudit_L	2022R032	[T8]	478	12.906	122.57	58588.2	kBq/ml				CtxAudit_L	2022R033	[T8]	478	12.906	118.213	56505.7	kBq/ml
CtxAudit_L	2022R032	[T9]	478	12.906	110.222	52685.9	kBq/ml				CtxAudit_L	2022R033	[T9]	478	12.906	114.224	54599.2	kBq/ml
CtxAudit_L	2022R032	[T10]	478	12.906	101.249	48397.1	kBq/ml				CtxAudit_L	2022R033	[T10]	478	12.906	123.647	59103	kBq/ml
CtxAudit_L	2022R032	[T11]	478	12.906	95.3048	45555.7	kBq/ml				CtxAudit_L	2022R033	[T11]	478	12.906	105.544	50450.2	kBq/ml
CtxAudit_L	2022R032	[T12]	478	12.906	81.6783	39042.2	kBq/ml				CtxAudit_L	2022R033	[T12]	478	12.906	103.138	49300.2	kBq/ml
CtxAudit_L	2022R032	[T13]	478	12.906	69.8007	33364.7	kBq/ml				CtxAudit_L	2022R033	[T13]	478	12.906	87.1987	41681	kBq/ml
CtxAudit_L	2022R032	[T14]	478	12.906	63.5498	30376.8	kBq/ml				CtxAudit_L	2022R033	[T14]	478	12.906	91.9915	43971.9	kBq/ml
CtxAudit_L	2022R032	[T15]	478	12.906	66.4939	31784.1	kBq/ml				CtxAudit_L	2022R033	[T15]	478	12.906	92.1645	44054.6	kBq/ml
CtxAudit_L	2022R032	[T16]	478	12.906	48.1194	23001.1	kBq/ml				CtxAudit_L	2022R033	[T16]	478	12.906	80.602	38527.7	kBq/ml
CtxAudit_L	2022R032	[T17]	478	12.906	35.9697	17193.5	kBq/ml				CtxAudit_L	2022R033	[T17]	478	12.906	65.9805	31538.7	kBq/ml
CtxAudit_L	2022R032	[T18]	478	12.906	31.6561	15131.6	kBq/ml				CtxAudit_L	2022R033	[T18]	478	12.906	57.5124	27490.9	kBq/ml
CtxAudit_L	2022R032	[T19]	478	12.906	27.4128	13103.3	kBq/ml				CtxAudit_L	2022R033	[T19]	478	12.906	50.135	23964.5	kBq/ml
CtxAudit_L	2022R032	[T20]	478	12.906	22.7396	10869.5	kBq/ml				CtxAudit_L	2022R033	[T20]	478	12.906	46.1181	22044.5	kBq/ml
CtxAudit_L	2022R032	[T21]	478	12.906	23.9625	11454.1	kBq/ml				CtxAudit_L	2022R033	[T21]	478	12.906	44.4394	21242.1	kBq/ml
CtxAudit_L	2022R032	[T22]	478	12.906	23.5163	11240.8	kBq/ml				CtxAudit_L	2022R033	[T22]	478	12.906	40.0086	19124.1	kBq/ml
CtxAudit_L	2022R032	[T23]	478	12.906	15.8275	7565.54	kBq/ml				CtxAudit_L	2022R033	[T23]	478	12.906	27.3059	13052.2	kBq/ml
CtxAudit_L	2022R032	[T24]	478	12.906	16.7802	8020.95	kBq/ml				CtxAudit_L	2022R033	[T24]	478	12.906	28.2377	13497.6	kBq/ml
CtxAudit_L	2022R032	[T25]	478	12.906	14.4498	6906.99	kBq/ml				CtxAudit_L	2022R033	[T25]	478	12.906	23.7621	11358.3	kBq/ml
CtxAudit_L	2022R032	[T26]	478	12.906	18.6477	8913.61	kBq/ml				CtxAudit_L	2022R033	[T26]	478	12.906	22.5542	10780.9	kBq/ml
CtxAudit_L	2022R032	[T27]	478	12.906	13.8639	6626.94	kBq/ml				CtxAudit_L	2022R033	[T27]	478	12.906	30.9158	14777.8	kBq/ml
CtxAudit_L	2022R032	[T28]	478	12.906	12.565	6006.06	kBq/ml				CtxAudit_L	2022R033	[T28]	478	12.906	28.2299	13493.9	kBq/ml
CtxAudit_L	2022R032	[T29]	478	12.906	12.6401	6041.98	kBq/ml				CtxAudit_L	2022R033	[T29]	478	12.906	22.7072	10854	kBq/ml
CtxAudit_L	2022R032	[T30]	478	12.906	20.0762	9596.41	kBq/ml				CtxAudit_L	2022R033	[T30]	478	12.906	22.9243	10957.8	kBq/ml
CtxAudit_L	2022R032	[T31]	478	12.906	10.7206	5124.46	kBq/ml				CtxAudit_L	2022R033	[T31]	478	12.906	22.0273	10529.1	kBq/ml
CtxAudit_L	2022R032	[T32]	478	12.906	11.2448	5375.02	kBq/ml				CtxAudit_L	2022R033	[T32]	478	12.906	20.2805	9694.06	kBq/ml
CtxAudit_L	2022R032	[T33]	478	12.906	10.355	4949.69	kBq/ml				CtxAudit_L	2022R033	[T33]	478	12.906	16.0509	7672.34	kBq/ml
CtxAudit_L	2022R032	[T34]	478	12.906	9.61772	4597.27	kBq/ml				CtxAudit_L	2022R033	[T34]	478	12.906	14.698	7025.66	kBq/ml
CtxAudit_L	2022R032	[T35]	478	12.906	7.30274	3490.71	kBq/ml				CtxAudit_L	2022R033	[T35]	478	12.906	14.2416	6807.46	kBq/ml
CtxAudit_L	2022R032	[T36]	478	12.906	8.57243	4097.62	kBq/ml				CtxAudit_L	2022R033	[T36]	478	12.906	11.2012	5354.16	kBq/ml
CtxAudit_L	2022R032	[T37]	478	12.906	8.52161	4073.33	kBq/ml				CtxAudit_L	2022R033	[T37]	478	12.906	10.3577	4950.98	kBq/ml
CtxAudit_L	2022R032	[T38]	478	12.906	7.60906	3637.13	kBq/ml				CtxAudit_L	2022R033	[T38]	478	12.906	8.54311	4083.61	kBq/ml
CtxAudit_R	2022R032	[T0]	482	13.014	0.443731	213.878	kBq/ml				CtxAudit_R	2022R033	[T0]	482	13.014	1.03619	499.441	kBq/ml
CtxAudit_R	2022R032	[T1]	482	13.014	32.7667	15793.5	kBq/ml				CtxAudit_R	2022R033	[T1]	482	13.014	43.9362	21177.3	kBq/ml
CtxAudit_R	2022R032	[T2]	482	13.014	101.885	49108.4	kBq/ml				CtxAudit_R	2022R033	[T2]	482	13.014	56.8783	27415.3	kBq/ml
CtxAudit_R	2022R032	[T3]	482	13.014	114.052	54973	kBq/ml				CtxAudit_R	2022R033	[T3]	482	13.014	124.577	60046.3	kBq/ml
CtxAudit_R	2022R032	[T4]	482	13.014	82.4278	39730.2	kBq/ml				CtxAudit_R	2022R033	[T4]	482	13.014	126.828	61131.2	kBq/ml
CtxAudit_R	2022R032	[T5]	482	13.014	122.797	59188	kBq/ml				CtxAudit_R	2022R033	[T5]	482	13.014	109.947	52994.5	kBq/ml
CtxAudit_R	2022R032	[T6]	482	13.014	129.854	62589.4	kBq/ml				CtxAudit_R	2022R033	[T6]	482	13.014	103.07	49679.5	kBq/ml
CtxAudit_R	2022R032	[T7]	482	13.014	107.821	51969.5	kBq/ml				CtxAudit_R	2022R033	[T7]	482	13.014	91.7332	44215.4	kBq/ml
CtxAudit_R	2022R032	[T8]	482	13.014	118.454	57094.8	kBq/ml				CtxAudit_R	2022R033	[T8]	482	13.014	111.96	53964.8	kBq/ml
CtxAudit_R	2022R032	[T9]	482	13.014	109.181	52625.4	kBq/ml				CtxAudit_R	2022R033	[T9]	482	13.014	96.2578	46396.3	kBq/ml
CtxAudit_R	2022R032	[T10]	482	13.014	101.959	49144.3	kBq/ml				CtxAudit_R	2022R033	[T10]	482	13.014	106.352	51261.6	kBq/ml
CtxAudit_R	2022R032	[T11]	482	13.014	96.4542	46490.9	kBq/ml				CtxAudit_R	2022R033	[T11]	482	13.014	109.623	52838.4	kBq/ml
CtxAudit_R	2022R032	[T12]	482	13.014	81.4766	39271.7	kBq/ml				CtxAudit_R	2022R033	[T12]	482	13.014	94.9336	45758	kBq/ml
CtxAudit_R	2022R032	[T13]	482	13.014	64.0125	30854	kBq/ml				CtxAudit_R	2022R033	[T13]	482	13.014	98.6642	47556.2	kBq/ml
CtxAudit_R	2022R032	[T14]	482	13.014	63.3903	30554.1	kBq/ml				CtxAudit_R	2022R033	[T14]	482	13.014	85.4293	41176.9	kBq/ml
CtxAudit_R	2022R032	[T15]	482	13.014	66.2602	31937.4	kBq/ml				CtxAudit_R	2022R033	[T15]	482	13.014	90.0573	43407.6	kBq/ml
CtxAudit_R	2022R032	[T16]	482	13.014	46.8038	22559.4	kBq/ml				CtxAudit_R	2022R033	[T16]	482	13.014	76.0451	36653.7	kBq/ml
CtxAudit_R	2022R032	[T17]	482	13.014	44.1375	21274.3	kBq/ml				CtxAudit_R	2022R033	[T17]	482	13.014	66.2322	31923.9	kBq/ml
CtxAudit_R	2022R032	[T18]	482	13.014	31.894	15372.9	kBq/ml				CtxAudit_R	2022R033	[T18]	482	13.014	59.6591	28755.7	kBq/ml
CtxAudit_R	2022R032	[T19]	482	13.014	29.0966	14024.6	kBq/ml				CtxAudit_R	2022R033	[T19]	482	13.014	52.0714	25098.4	kBq/ml
CtxAudit_R	2022R032	[T20]	482	13.014	24.3171	11720.8	kBq/ml				CtxAudit_R	2022R033	[T20]	482	13.014	40.7593	19646	kBq/ml
CtxAudit_R	2022R032	[T21]	482	13.014	20.7051	9979.88	kBq/ml				CtxAudit_R	2022R033	[T21]	482	13.014	42.2942	20385.8	kBq/ml
CtxAudit_R	2022R032	[T22]	482	13.014	17.4107	8391.97	kBq/ml				CtxAudit_R	2022R033	[T22]	482	13.014	37.8886	18262.3	kBq/ml
CtxAudit_R	2022R032	[T23]	482	13.014	15.8087	7619.78	kBq/ml				CtxAudit_R	2022R033	[T23]	482	13.014	34.234	16500.8	kBq/ml
CtxAudit_R	2022R032	[T24]	482	13.014	17.8826	8619.41	kBq/ml				CtxAudit_R	2022R033	[T24]	482	13.014	32.1975	15519.2	kBq/ml
CtxAudit_R	2022R032	[T25]	482	13.014	16.5029	7954.4	kBq/ml				CtxAudit_R	2022R033	[T25]	482	13.014	26.1036	12581.9	kBq/ml
CtxAudit_R	2022R032	[T26]	482	13.014	19.7201	9505.08	kBq/ml				CtxAudit_R	2022R033	[T26]	482	13.014	25.5821	12330.6	kBq/ml
CtxAudit_R	2022R032	[T27]	482	13.014	10.8972	5252.47	kBq/ml				CtxAudit_R	2022R033	[T27]	482	13.014	19.4245	9362.63	kBq/ml
CtxAudit_R	2022R032	[T28]	482	13.014	18.3755	8856.99	kBq/ml				CtxAudit_R	2022R033	[T28]	482	13.014	23.608	11379.1	kBq/ml
CtxAudit_R	2022R032	[T29]	482	13.014	13.6999	6603.35	kBq/ml				CtxAudit_R	2022R033	[T29]	482	13.014	17.8353	8596.6	kBq/ml
CtxAudit_R	2022R032	[T30]	482	13.014	14.6266	7050.01	kBq/ml				CtxAudit_R	2022R033	[T30]	482	13.014	17.9025	8629	kBq/ml
CtxAudit_R	2022R032	[T31]	482	13.014	16.2377	7826.55	kBq/ml				CtxAudit_R	2022R033	[T31]	482	13.014	20.5474	9903.86	kBq/ml
CtxAudit_R	2022R032	[T32]	482	13.014	16.047	7734.67	kBq/ml				CtxAudit_R	2022R033	[T32]	482	13.014	16.9075	8149.4	kBq/ml
CtxAudit_R	2022R032	[T33]	482	13.014	12.0526	5809.34	kBq/ml				CtxAudit_R	2022R033	[T33]	482	13.014	16.8862	8139.17	kBq/ml
CtxAudit_R	2022R032	[T34]	482	13.014	10.5894	5104.08	kBq/ml				CtxAudit_R	2022R033	[T34]	482	13.014	15.5084	7475.06	kBq/ml
CtxAudit_R	2022R032	[T35]	482	13.014	8.55717	4124.56	kBq/ml				CtxAudit_R	2022R033	[T35]	482	13.014	14.0544	6774.23	kBq/ml
CtxAudit_R	2022R032	[T36]	482	13.014	8.3224	4011.4	kBq/ml				CtxAudit_R	2022R033	[T36]	482	13.014	10.7851	5198.44	kBq/ml
CtxAudit_R	2022R032	[T37]	482	13.014	7.65429	3689.37	kBq/ml				CtxAudit_R	2022R033	[T37]	482	13.014	10.4323	5028.37	kBq/ml
CtxAudit_R	2022R032	[T38]	482	13.014	5.98595	2885.23	kBq/ml				CtxAudit_R	2022R033	[T38]	482	13.014	8.24142	3972.37	kBq/ml
CtxCing_L	2022R032	[T0]	277	7.479	2.00015	554.041	kBq/ml				CtxCing_L	2022R033	[T0]	277	7.479	0.918332	254.378	kBq/ml
CtxCing_L	2022R032	[T1]	277	7.479	52.2313	14468.1	kBq/ml				CtxCing_L	2022R033	[T1]	277	7.479	66.0529	18296.7	kBq/ml
CtxCing_L	2022R032	[T2]	277	7.479	122.058	33810	kBq/ml				CtxCing_L	2022R033	[T2]	277	7.479	37.7757	10463.9	kBq/ml
CtxCing_L	2022R032	[T3]	277	7.479	138.895	38474	kBq/ml				CtxCing_L	2022R033	[T3]	277	7.479	119.329	33054.2	kBq/ml
CtxCing_L	2022R032	[T4]	277	7.479	147.19	40771.7	kBq/ml				CtxCing_L	2022R033	[T4]	277	7.479	127.767	35391.4	kBq/ml
CtxCing_L	2022R032	[T5]	277	7.479	129.094	35759.2	kBq/ml				CtxCing_L	2022R033	[T5]	277	7.479	157.635	43665	kBq/ml
CtxCing_L	2022R032	[T6]	277	7.479	139.753	38711.7	kBq/ml				CtxCing_L	2022R033	[T6]	277	7.479	109.636	30369.1	kBq/ml
CtxCing_L	2022R032	[T7]	277	7.479	115.472	31985.7	kBq/ml				CtxCing_L	2022R033	[T7]	277	7.479	136.211	37730.4	kBq/ml
CtxCing_L	2022R032	[T8]	277	7.479	126.126	34936.8	kBq/ml				CtxCing_L	2022R033	[T8]	277	7.479	177.53	49175.9	kBq/ml
CtxCing_L	2022R032	[T9]	277	7.479	114.17	31625.2	kBq/ml				CtxCing_L	2022R033	[T9]	277	7.479	124.695	34540.4	kBq/ml
CtxCing_L	2022R032	[T10]	277	7.479	120.207	33297.3	kBq/ml				CtxCing_L	2022R033	[T10]	277	7.479	118.437	32807	kBq/ml
CtxCing_L	2022R032	[T11]	277	7.479	107.094	29665.1	kBq/ml				CtxCing_L	2022R033	[T11]	277	7.479	123.192	34124.2	kBq/ml
CtxCing_L	2022R032	[T12]	277	7.479	82.38	22819.2	kBq/ml				CtxCing_L	2022R033	[T12]	277	7.479	127.425	35296.6	kBq/ml
CtxCing_L	2022R032	[T13]	277	7.479	84.1174	23300.5	kBq/ml				CtxCing_L	2022R033	[T13]	277	7.479	115.172	31902.5	kBq/ml
CtxCing_L	2022R032	[T14]	277	7.479	80.4894	22295.6	kBq/ml				CtxCing_L	2022R033	[T14]	277	7.479	115.167	31901.4	kBq/ml
CtxCing_L	2022R032	[T15]	277	7.479	70.0276	19397.6	kBq/ml				CtxCing_L	2022R033	[T15]	277	7.479	136.407	37784.7	kBq/ml
CtxCing_L	2022R032	[T16]	277	7.479	58.2361	16131.4	kBq/ml				CtxCing_L	2022R033	[T16]	277	7.479	93.3595	25860.6	kBq/ml
CtxCing_L	2022R032	[T17]	277	7.479	44.1477	12228.9	kBq/ml				CtxCing_L	2022R033	[T17]	277	7.479	86.3256	23912.2	kBq/ml
CtxCing_L	2022R032	[T18]	277	7.479	42.9817	11905.9	kBq/ml				CtxCing_L	2022R033	[T18]	277	7.479	63.0554	17466.3	kBq/ml
CtxCing_L	2022R032	[T19]	277	7.479	27.0315	7487.73	kBq/ml				CtxCing_L	2022R033	[T19]	277	7.479	67.4919	18695.3	kBq/ml
CtxCing_L	2022R032	[T20]	277	7.479	29.3344	8125.64	kBq/ml				CtxCing_L	2022R033	[T20]	277	7.479	52.0752	14424.8	kBq/ml
CtxCing_L	2022R032	[T21]	277	7.479	23.8205	6598.28	kBq/ml				CtxCing_L	2022R033	[T21]	277	7.479	47.8533	13255.4	kBq/ml
CtxCing_L	2022R032	[T22]	277	7.479	18.9946	5261.51	kBq/ml				CtxCing_L	2022R033	[T22]	277	7.479	48.6652	13480.3	kBq/ml
CtxCing_L	2022R032	[T23]	277	7.479	19.7016	5457.35	kBq/ml				CtxCing_L	2022R033	[T23]	277	7.479	44.1957	12242.2	kBq/ml
CtxCing_L	2022R032	[T24]	277	7.479	17.6336	4884.52	kBq/ml				CtxCing_L	2022R033	[T24]	277	7.479	39.0851	10826.6	kBq/ml
CtxCing_L	2022R032	[T25]	277	7.479	15.3237	4244.66	kBq/ml				CtxCing_L	2022R033	[T25]	277	7.479	36.2136	10031.2	kBq/ml
CtxCing_L	2022R032	[T26]	277	7.479	14.2035	3934.37	kBq/ml				CtxCing_L	2022R033	[T26]	277	7.479	30.6266	8483.58	kBq/ml
CtxCing_L	2022R032	[T27]	277	7.479	14.1282	3913.5	kBq/ml				CtxCing_L	2022R033	[T27]	277	7.479	26.3159	7289.51	kBq/ml
CtxCing_L	2022R032	[T28]	277	7.479	14.8882	4124.04	kBq/ml				CtxCing_L	2022R033	[T28]	277	7.479	25.3496	7021.83	kBq/ml
CtxCing_L	2022R032	[T29]	277	7.479	13.8534	3837.4	kBq/ml				CtxCing_L	2022R033	[T29]	277	7.479	24.2346	6712.99	kBq/ml
CtxCing_L	2022R032	[T30]	277	7.479	16.4962	4569.44	kBq/ml				CtxCing_L	2022R033	[T30]	277	7.479	21.7336	6020.21	kBq/ml
CtxCing_L	2022R032	[T31]	277	7.479	14.6687	4063.22	kBq/ml				CtxCing_L	2022R033	[T31]	277	7.479	20.932	5798.16	kBq/ml
CtxCing_L	2022R032	[T32]	277	7.479	14.1355	3915.53	kBq/ml				CtxCing_L	2022R033	[T32]	277	7.479	22.4944	6230.94	kBq/ml
CtxCing_L	2022R032	[T33]	277	7.479	11.5012	3185.83	kBq/ml				CtxCing_L	2022R033	[T33]	277	7.479	19.2646	5336.29	kBq/ml
CtxCing_L	2022R032	[T34]	277	7.479	9.92754	2749.93	kBq/ml				CtxCing_L	2022R033	[T34]	277	7.479	17.4444	4832.11	kBq/ml
CtxCing_L	2022R032	[T35]	277	7.479	9.00378	2494.05	kBq/ml				CtxCing_L	2022R033	[T35]	277	7.479	16.0219	4438.07	kBq/ml
CtxCing_L	2022R032	[T36]	277	7.479	10.9345	3028.86	kBq/ml				CtxCing_L	2022R033	[T36]	277	7.479	13.3423	3695.83	kBq/ml
CtxCing_L	2022R032	[T37]	277	7.479	5.62526	1558.2	kBq/ml				CtxCing_L	2022R033	[T37]	277	7.479	10.4192	2886.13	kBq/ml
CtxCing_L	2022R032	[T38]	277	7.479	8.28356	2294.55	kBq/ml				CtxCing_L	2022R033	[T38]	277	7.479	9.76165	2703.98	kBq/ml
CtxCing_R	2022R032	[T0]	277	7.479	1.07696	298.318	kBq/ml				CtxCing_R	2022R033	[T0]	277	7.479	2.91126	806.419	kBq/ml
CtxCing_R	2022R032	[T1]	277	7.479	85.1818	23595.4	kBq/ml				CtxCing_R	2022R033	[T1]	277	7.479	46.0408	12753.3	kBq/ml
CtxCing_R	2022R032	[T2]	277	7.479	96.1701	26639.1	kBq/ml				CtxCing_R	2022R033	[T2]	277	7.479	84.1776	23317.2	kBq/ml
CtxCing_R	2022R032	[T3]	277	7.479	144.228	39951.1	kBq/ml				CtxCing_R	2022R033	[T3]	277	7.479	128.51	35597.2	kBq/ml
CtxCing_R	2022R032	[T4]	277	7.479	161.152	44639	kBq/ml				CtxCing_R	2022R033	[T4]	277	7.479	138.302	38309.7	kBq/ml
CtxCing_R	2022R032	[T5]	277	7.479	137.44	38071	kBq/ml				CtxCing_R	2022R033	[T5]	277	7.479	191.455	53032.9	kBq/ml
CtxCing_R	2022R032	[T6]	277	7.479	134.47	37248.1	kBq/ml				CtxCing_R	2022R033	[T6]	277	7.479	128.029	35464	kBq/ml
CtxCing_R	2022R032	[T7]	277	7.479	129.094	35759.1	kBq/ml				CtxCing_R	2022R033	[T7]	277	7.479	136.994	37947.3	kBq/ml
CtxCing_R	2022R032	[T8]	277	7.479	132.991	36838.6	kBq/ml				CtxCing_R	2022R033	[T8]	277	7.479	145.488	40300.3	kBq/ml
CtxCing_R	2022R032	[T9]	277	7.479	123.257	34142.3	kBq/ml				CtxCing_R	2022R033	[T9]	277	7.479	143.92	39865.8	kBq/ml
CtxCing_R	2022R032	[T10]	277	7.479	105.376	29189	kBq/ml				CtxCing_R	2022R033	[T10]	277	7.479	117.094	32435.1	kBq/ml
CtxCing_R	2022R032	[T11]	277	7.479	92.5757	25643.5	kBq/ml				CtxCing_R	2022R033	[T11]	277	7.479	122.142	33833.4	kBq/ml
CtxCing_R	2022R032	[T12]	277	7.479	96.2902	26672.4	kBq/ml				CtxCing_R	2022R033	[T12]	277	7.479	149.306	41357.7	kBq/ml
CtxCing_R	2022R032	[T13]	277	7.479	83.2407	23057.7	kBq/ml				CtxCing_R	2022R033	[T13]	277	7.479	106.315	29449.3	kBq/ml
CtxCing_R	2022R032	[T14]	277	7.479	71.1887	19719.3	kBq/ml				CtxCing_R	2022R033	[T14]	277	7.479	116.37	32234.5	kBq/ml
CtxCing_R	2022R032	[T15]	277	7.479	73.5262	20366.7	kBq/ml				CtxCing_R	2022R033	[T15]	277	7.479	105.141	29124.1	kBq/ml
CtxCing_R	2022R032	[T16]	277	7.479	55.5223	15379.7	kBq/ml				CtxCing_R	2022R033	[T16]	277	7.479	97.606	27036.9	kBq/ml
CtxCing_R	2022R032	[T17]	277	7.479	40.4895	11215.6	kBq/ml				CtxCing_R	2022R033	[T17]	277	7.479	75.1897	20827.6	kBq/ml
CtxCing_R	2022R032	[T18]	277	7.479	35.4636	9823.43	kBq/ml				CtxCing_R	2022R033	[T18]	277	7.479	63.4717	17581.7	kBq/ml
CtxCing_R	2022R032	[T19]	277	7.479	36.3238	10061.7	kBq/ml				CtxCing_R	2022R033	[T19]	277	7.479	62.3125	17260.6	kBq/ml
CtxCing_R	2022R032	[T20]	277	7.479	27.3058	7563.7	kBq/ml				CtxCing_R	2022R033	[T20]	277	7.479	51.6487	14306.7	kBq/ml
CtxCing_R	2022R032	[T21]	277	7.479	22.0612	6110.96	kBq/ml				CtxCing_R	2022R033	[T21]	277	7.479	52.0549	14419.2	kBq/ml
CtxCing_R	2022R032	[T22]	277	7.479	20.1695	5586.96	kBq/ml				CtxCing_R	2022R033	[T22]	277	7.479	47.4478	13143	kBq/ml
CtxCing_R	2022R032	[T23]	277	7.479	17.9916	4983.69	kBq/ml				CtxCing_R	2022R033	[T23]	277	7.479	40.3027	11163.9	kBq/ml
CtxCing_R	2022R032	[T24]	277	7.479	18.4254	5103.85	kBq/ml				CtxCing_R	2022R033	[T24]	277	7.479	32.8695	9104.86	kBq/ml
CtxCing_R	2022R032	[T25]	277	7.479	18.7161	5184.35	kBq/ml				CtxCing_R	2022R033	[T25]	277	7.479	30.9844	8582.68	kBq/ml
CtxCing_R	2022R032	[T26]	277	7.479	17.4545	4834.9	kBq/ml				CtxCing_R	2022R033	[T26]	277	7.479	26.9396	7462.28	kBq/ml
CtxCing_R	2022R032	[T27]	277	7.479	19.0619	5280.15	kBq/ml				CtxCing_R	2022R033	[T27]	277	7.479	28.4095	7869.44	kBq/ml
CtxCing_R	2022R032	[T28]	277	7.479	15.1378	4193.18	kBq/ml				CtxCing_R	2022R033	[T28]	277	7.479	21.3186	5905.25	kBq/ml
CtxCing_R	2022R032	[T29]	277	7.479	14.9101	4130.11	kBq/ml				CtxCing_R	2022R033	[T29]	277	7.479	31.7945	8807.09	kBq/ml
CtxCing_R	2022R032	[T30]	277	7.479	13.538	3750.02	kBq/ml				CtxCing_R	2022R033	[T30]	277	7.479	25.9309	7182.87	kBq/ml
CtxCing_R	2022R032	[T31]	277	7.479	15.0504	4168.95	kBq/ml				CtxCing_R	2022R033	[T31]	277	7.479	21.2711	5892.11	kBq/ml
CtxCing_R	2022R032	[T32]	277	7.479	14.8621	4116.8	kBq/ml				CtxCing_R	2022R033	[T32]	277	7.479	23.5018	6510	kBq/ml
CtxCing_R	2022R032	[T33]	277	7.479	13.0191	3606.28	kBq/ml				CtxCing_R	2022R033	[T33]	277	7.479	18.2586	5057.64	kBq/ml
CtxCing_R	2022R032	[T34]	277	7.479	12.0638	3341.66	kBq/ml				CtxCing_R	2022R033	[T34]	277	7.479	17.4431	4831.73	kBq/ml
CtxCing_R	2022R032	[T35]	277	7.479	7.00065	1939.18	kBq/ml				CtxCing_R	2022R033	[T35]	277	7.479	15.3865	4262.07	kBq/ml
CtxCing_R	2022R032	[T36]	277	7.479	7.87341	2180.93	kBq/ml				CtxCing_R	2022R033	[T36]	277	7.479	12.9713	3593.06	kBq/ml
CtxCing_R	2022R032	[T37]	277	7.479	6.6868	1852.24	kBq/ml				CtxCing_R	2022R033	[T37]	277	7.479	9.35653	2591.76	kBq/ml
CtxCing_R	2022R032	[T38]	277	7.479	4.5328	1255.58	kBq/ml				CtxCing_R	2022R033	[T38]	277	7.479	7.9242	2195	kBq/ml
CtxEntor_L	2022R032	[T0]	648	17.496	1.37127	888.582	kBq/ml				CtxEntor_L	2022R033	[T0]	648	17.496	0.967858	627.172	kBq/ml
CtxEntor_L	2022R032	[T1]	648	17.496	46.9115	30398.6	kBq/ml				CtxEntor_L	2022R033	[T1]	648	17.496	34.1838	22151.1	kBq/ml
CtxEntor_L	2022R032	[T2]	648	17.496	147.106	95324.4	kBq/ml				CtxEntor_L	2022R033	[T2]	648	17.496	89.6741	58108.8	kBq/ml
CtxEntor_L	2022R032	[T3]	648	17.496	120.538	78108.5	kBq/ml				CtxEntor_L	2022R033	[T3]	648	17.496	99.478	64461.7	kBq/ml
CtxEntor_L	2022R032	[T4]	648	17.496	104.678	67831.5	kBq/ml				CtxEntor_L	2022R033	[T4]	648	17.496	92.3105	59817.2	kBq/ml
CtxEntor_L	2022R032	[T5]	648	17.496	85.6272	55486.4	kBq/ml				CtxEntor_L	2022R033	[T5]	648	17.496	97.1543	62956	kBq/ml
CtxEntor_L	2022R032	[T6]	648	17.496	99.7095	64611.8	kBq/ml				CtxEntor_L	2022R033	[T6]	648	17.496	83.352	54012.1	kBq/ml
CtxEntor_L	2022R032	[T7]	648	17.496	110.829	71817	kBq/ml				CtxEntor_L	2022R033	[T7]	648	17.496	82.2934	53326.1	kBq/ml
CtxEntor_L	2022R032	[T8]	648	17.496	94.4067	61175.5	kBq/ml				CtxEntor_L	2022R033	[T8]	648	17.496	102.524	66435.4	kBq/ml
CtxEntor_L	2022R032	[T9]	648	17.496	93.8654	60824.8	kBq/ml				CtxEntor_L	2022R033	[T9]	648	17.496	91.2151	59107.4	kBq/ml
CtxEntor_L	2022R032	[T10]	648	17.496	86.3907	55981.1	kBq/ml				CtxEntor_L	2022R033	[T10]	648	17.496	84.7464	54915.6	kBq/ml
CtxEntor_L	2022R032	[T11]	648	17.496	75.294	48790.5	kBq/ml				CtxEntor_L	2022R033	[T11]	648	17.496	87.7459	56859.3	kBq/ml
CtxEntor_L	2022R032	[T12]	648	17.496	73.0821	47357.2	kBq/ml				CtxEntor_L	2022R033	[T12]	648	17.496	80.3497	52066.6	kBq/ml
CtxEntor_L	2022R032	[T13]	648	17.496	66.6414	43183.6	kBq/ml				CtxEntor_L	2022R033	[T13]	648	17.496	80.1935	51965.4	kBq/ml
CtxEntor_L	2022R032	[T14]	648	17.496	64.1341	41558.9	kBq/ml				CtxEntor_L	2022R033	[T14]	648	17.496	80.9156	52433.3	kBq/ml
CtxEntor_L	2022R032	[T15]	648	17.496	57.5097	37266.3	kBq/ml				CtxEntor_L	2022R033	[T15]	648	17.496	75.8813	49171.1	kBq/ml
CtxEntor_L	2022R032	[T16]	648	17.496	48.6867	31549	kBq/ml				CtxEntor_L	2022R033	[T16]	648	17.496	65.239	42274.9	kBq/ml
CtxEntor_L	2022R032	[T17]	648	17.496	30.9656	20065.7	kBq/ml				CtxEntor_L	2022R033	[T17]	648	17.496	60.3619	39114.5	kBq/ml
CtxEntor_L	2022R032	[T18]	648	17.496	29.6356	19203.9	kBq/ml				CtxEntor_L	2022R033	[T18]	648	17.496	51.7719	33548.2	kBq/ml
CtxEntor_L	2022R032	[T19]	648	17.496	27.8423	18041.8	kBq/ml				CtxEntor_L	2022R033	[T19]	648	17.496	38.7009	25078.2	kBq/ml
CtxEntor_L	2022R032	[T20]	648	17.496	23.8061	15426.4	kBq/ml				CtxEntor_L	2022R033	[T20]	648	17.496	39.6109	25667.9	kBq/ml
CtxEntor_L	2022R032	[T21]	648	17.496	20.9242	13558.9	kBq/ml				CtxEntor_L	2022R033	[T21]	648	17.496	32.6688	21169.4	kBq/ml
CtxEntor_L	2022R032	[T22]	648	17.496	20.3037	13156.8	kBq/ml				CtxEntor_L	2022R033	[T22]	648	17.496	28.2482	18304.8	kBq/ml
CtxEntor_L	2022R032	[T23]	648	17.496	19.2252	12457.9	kBq/ml				CtxEntor_L	2022R033	[T23]	648	17.496	25.616	16599.1	kBq/ml
CtxEntor_L	2022R032	[T24]	648	17.496	19.9056	12898.8	kBq/ml				CtxEntor_L	2022R033	[T24]	648	17.496	30.0824	19493.4	kBq/ml
CtxEntor_L	2022R032	[T25]	648	17.496	17.6793	11456.2	kBq/ml				CtxEntor_L	2022R033	[T25]	648	17.496	25.3147	16404	kBq/ml
CtxEntor_L	2022R032	[T26]	648	17.496	16.0831	10421.8	kBq/ml				CtxEntor_L	2022R033	[T26]	648	17.496	23.744	15386.1	kBq/ml
CtxEntor_L	2022R032	[T27]	648	17.496	13.7263	8894.63	kBq/ml				CtxEntor_L	2022R033	[T27]	648	17.496	16.7198	10834.5	kBq/ml
CtxEntor_L	2022R032	[T28]	648	17.496	12.4182	8047.02	kBq/ml				CtxEntor_L	2022R033	[T28]	648	17.496	23.1885	15026.2	kBq/ml
CtxEntor_L	2022R032	[T29]	648	17.496	18.2872	11850.1	kBq/ml				CtxEntor_L	2022R033	[T29]	648	17.496	17.5924	11399.9	kBq/ml
CtxEntor_L	2022R032	[T30]	648	17.496	12.5449	8129.07	kBq/ml				CtxEntor_L	2022R033	[T30]	648	17.496	20.1943	13085.9	kBq/ml
CtxEntor_L	2022R032	[T31]	648	17.496	12.4091	8041.11	kBq/ml				CtxEntor_L	2022R033	[T31]	648	17.496	17.1291	11099.7	kBq/ml
CtxEntor_L	2022R032	[T32]	648	17.496	13.387	8674.79	kBq/ml				CtxEntor_L	2022R033	[T32]	648	17.496	17.148	11111.9	kBq/ml
CtxEntor_L	2022R032	[T33]	648	17.496	13.1062	8492.83	kBq/ml				CtxEntor_L	2022R033	[T33]	648	17.496	15.1649	9826.87	kBq/ml
CtxEntor_L	2022R032	[T34]	648	17.496	12.165	7882.89	kBq/ml				CtxEntor_L	2022R033	[T34]	648	17.496	13.8878	8999.32	kBq/ml
CtxEntor_L	2022R032	[T35]	648	17.496	11.4902	7445.65	kBq/ml				CtxEntor_L	2022R033	[T35]	648	17.496	12.8573	8331.5	kBq/ml
CtxEntor_L	2022R032	[T36]	648	17.496	8.42483	5459.29	kBq/ml				CtxEntor_L	2022R033	[T36]	648	17.496	9.25133	5994.86	kBq/ml
CtxEntor_L	2022R032	[T37]	648	17.496	8.42905	5462.02	kBq/ml				CtxEntor_L	2022R033	[T37]	648	17.496	8.64185	5599.92	kBq/ml
CtxEntor_L	2022R032	[T38]	648	17.496	6.6679	4320.8	kBq/ml				CtxEntor_L	2022R033	[T38]	648	17.496	8.00001	5184.01	kBq/ml
CtxEntor_R	2022R032	[T0]	669	18.063	-1.38685	-927.8	kBq/ml				CtxEntor_R	2022R033	[T0]	669	18.063	0.149228	99.8336	kBq/ml
CtxEntor_R	2022R032	[T1]	669	18.063	60.6422	40569.6	kBq/ml				CtxEntor_R	2022R033	[T1]	669	18.063	28.4294	19019.2	kBq/ml
CtxEntor_R	2022R032	[T2]	669	18.063	124.783	83480	kBq/ml				CtxEntor_R	2022R033	[T2]	669	18.063	97.4972	65225.6	kBq/ml
CtxEntor_R	2022R032	[T3]	669	18.063	108.046	72282.5	kBq/ml				CtxEntor_R	2022R033	[T3]	669	18.063	86.4829	57857	kBq/ml
CtxEntor_R	2022R032	[T4]	669	18.063	97.2	65026.8	kBq/ml				CtxEntor_R	2022R033	[T4]	669	18.063	101.127	67654.1	kBq/ml
CtxEntor_R	2022R032	[T5]	669	18.063	94.5538	63256.5	kBq/ml				CtxEntor_R	2022R033	[T5]	669	18.063	104.088	69635.1	kBq/ml
CtxEntor_R	2022R032	[T6]	669	18.063	73.0327	48858.9	kBq/ml				CtxEntor_R	2022R033	[T6]	669	18.063	78.1046	52252	kBq/ml
CtxEntor_R	2022R032	[T7]	669	18.063	98.1383	65654.5	kBq/ml				CtxEntor_R	2022R033	[T7]	669	18.063	89.1572	59646.2	kBq/ml
CtxEntor_R	2022R032	[T8]	669	18.063	91.8056	61417.9	kBq/ml				CtxEntor_R	2022R033	[T8]	669	18.063	74.5704	49887.6	kBq/ml
CtxEntor_R	2022R032	[T9]	669	18.063	83.8335	56084.6	kBq/ml				CtxEntor_R	2022R033	[T9]	669	18.063	94.1279	62971.6	kBq/ml
CtxEntor_R	2022R032	[T10]	669	18.063	84.9677	56843.4	kBq/ml				CtxEntor_R	2022R033	[T10]	669	18.063	87.63	58624.4	kBq/ml
CtxEntor_R	2022R032	[T11]	669	18.063	77.6417	51942.3	kBq/ml				CtxEntor_R	2022R033	[T11]	669	18.063	84.9445	56827.9	kBq/ml
CtxEntor_R	2022R032	[T12]	669	18.063	59.8922	40067.9	kBq/ml				CtxEntor_R	2022R033	[T12]	669	18.063	92.3232	61764.3	kBq/ml
CtxEntor_R	2022R032	[T13]	669	18.063	53.7237	35941.1	kBq/ml				CtxEntor_R	2022R033	[T13]	669	18.063	93.3548	62454.3	kBq/ml
CtxEntor_R	2022R032	[T14]	669	18.063	57.5775	38519.4	kBq/ml				CtxEntor_R	2022R033	[T14]	669	18.063	85.5021	57200.9	kBq/ml
CtxEntor_R	2022R032	[T15]	669	18.063	42.2216	28246.2	kBq/ml				CtxEntor_R	2022R033	[T15]	669	18.063	82.062	54899.5	kBq/ml
CtxEntor_R	2022R032	[T16]	669	18.063	41.9601	28071.3	kBq/ml				CtxEntor_R	2022R033	[T16]	669	18.063	70.8451	47395.4	kBq/ml
CtxEntor_R	2022R032	[T17]	669	18.063	34.1725	22861.4	kBq/ml				CtxEntor_R	2022R033	[T17]	669	18.063	61.9674	41456.2	kBq/ml
CtxEntor_R	2022R032	[T18]	669	18.063	32.8656	21987.1	kBq/ml				CtxEntor_R	2022R033	[T18]	669	18.063	47.2856	31634.1	kBq/ml
CtxEntor_R	2022R032	[T19]	669	18.063	27.189	18189.4	kBq/ml				CtxEntor_R	2022R033	[T19]	669	18.063	39.0597	26130.9	kBq/ml
CtxEntor_R	2022R032	[T20]	669	18.063	23.1698	15500.6	kBq/ml				CtxEntor_R	2022R033	[T20]	669	18.063	39.9911	26754	kBq/ml
CtxEntor_R	2022R032	[T21]	669	18.063	23.0152	15397.1	kBq/ml				CtxEntor_R	2022R033	[T21]	669	18.063	34.2896	22939.8	kBq/ml
CtxEntor_R	2022R032	[T22]	669	18.063	17.0062	11377.2	kBq/ml				CtxEntor_R	2022R033	[T22]	669	18.063	31.3885	20998.9	kBq/ml
CtxEntor_R	2022R032	[T23]	669	18.063	18.8643	12620.2	kBq/ml				CtxEntor_R	2022R033	[T23]	669	18.063	30.061	20110.8	kBq/ml
CtxEntor_R	2022R032	[T24]	669	18.063	15.45	10336	kBq/ml				CtxEntor_R	2022R033	[T24]	669	18.063	27.3321	18285.2	kBq/ml
CtxEntor_R	2022R032	[T25]	669	18.063	12.6572	8467.66	kBq/ml				CtxEntor_R	2022R033	[T25]	669	18.063	28.8258	19284.5	kBq/ml
CtxEntor_R	2022R032	[T26]	669	18.063	16.759	11211.8	kBq/ml				CtxEntor_R	2022R033	[T26]	669	18.063	22.0349	14741.3	kBq/ml
CtxEntor_R	2022R032	[T27]	669	18.063	14.517	9711.86	kBq/ml				CtxEntor_R	2022R033	[T27]	669	18.063	19.5846	13102.1	kBq/ml
CtxEntor_R	2022R032	[T28]	669	18.063	13.4043	8967.49	kBq/ml				CtxEntor_R	2022R033	[T28]	669	18.063	23.5762	15772.5	kBq/ml
CtxEntor_R	2022R032	[T29]	669	18.063	15.1524	10137	kBq/ml				CtxEntor_R	2022R033	[T29]	669	18.063	20.3462	13611.6	kBq/ml
CtxEntor_R	2022R032	[T30]	669	18.063	15.6912	10497.4	kBq/ml				CtxEntor_R	2022R033	[T30]	669	18.063	19.7492	13212.2	kBq/ml
CtxEntor_R	2022R032	[T31]	669	18.063	13.8768	9283.57	kBq/ml				CtxEntor_R	2022R033	[T31]	669	18.063	18.1642	12151.9	kBq/ml
CtxEntor_R	2022R032	[T32]	669	18.063	14.3506	9600.52	kBq/ml				CtxEntor_R	2022R033	[T32]	669	18.063	17.9714	12022.9	kBq/ml
CtxEntor_R	2022R032	[T33]	669	18.063	13.0405	8724.09	kBq/ml				CtxEntor_R	2022R033	[T33]	669	18.063	17.5744	11757.3	kBq/ml
CtxEntor_R	2022R032	[T34]	669	18.063	10.9267	7309.97	kBq/ml				CtxEntor_R	2022R033	[T34]	669	18.063	15.1732	10150.8	kBq/ml
CtxEntor_R	2022R032	[T35]	669	18.063	10.0117	6697.8	kBq/ml				CtxEntor_R	2022R033	[T35]	669	18.063	12.0584	8067.04	kBq/ml
CtxEntor_R	2022R032	[T36]	669	18.063	9.67554	6472.94	kBq/ml				CtxEntor_R	2022R033	[T36]	669	18.063	10.7459	7189.01	kBq/ml
CtxEntor_R	2022R032	[T37]	669	18.063	10.0725	6738.48	kBq/ml				CtxEntor_R	2022R033	[T37]	669	18.063	7.62667	5102.24	kBq/ml
CtxEntor_R	2022R032	[T38]	669	18.063	8.74612	5851.16	kBq/ml				CtxEntor_R	2022R033	[T38]	669	18.063	8.91387	5963.38	kBq/ml
CtxFassoc_L	2022R032	[T0]	49	1.323	4.63627	227.177	kBq/ml				CtxFassoc_L	2022R033	[T0]	49	1.323	7.91709	387.937	kBq/ml
CtxFassoc_L	2022R032	[T1]	49	1.323	73.6587	3609.27	kBq/ml				CtxFassoc_L	2022R033	[T1]	49	1.323	65.0559	3187.74	kBq/ml
CtxFassoc_L	2022R032	[T2]	49	1.323	86.5083	4238.91	kBq/ml				CtxFassoc_L	2022R033	[T2]	49	1.323	41.1902	2018.32	kBq/ml
CtxFassoc_L	2022R032	[T3]	49	1.323	135.341	6631.69	kBq/ml				CtxFassoc_L	2022R033	[T3]	49	1.323	179.035	8772.72	kBq/ml
CtxFassoc_L	2022R032	[T4]	49	1.323	158.742	7778.36	kBq/ml				CtxFassoc_L	2022R033	[T4]	49	1.323	137.969	6760.48	kBq/ml
CtxFassoc_L	2022R032	[T5]	49	1.323	106.589	5222.86	kBq/ml				CtxFassoc_L	2022R033	[T5]	49	1.323	174.273	8539.39	kBq/ml
CtxFassoc_L	2022R032	[T6]	49	1.323	120.161	5887.88	kBq/ml				CtxFassoc_L	2022R033	[T6]	49	1.323	113.994	5585.7	kBq/ml
CtxFassoc_L	2022R032	[T7]	49	1.323	122.318	5993.59	kBq/ml				CtxFassoc_L	2022R033	[T7]	49	1.323	74.6513	3657.91	kBq/ml
CtxFassoc_L	2022R032	[T8]	49	1.323	130.877	6412.95	kBq/ml				CtxFassoc_L	2022R033	[T8]	49	1.323	100.532	4926.06	kBq/ml
CtxFassoc_L	2022R032	[T9]	49	1.323	123.13	6033.35	kBq/ml				CtxFassoc_L	2022R033	[T9]	49	1.323	120.209	5890.26	kBq/ml
CtxFassoc_L	2022R032	[T10]	49	1.323	115.395	5654.34	kBq/ml				CtxFassoc_L	2022R033	[T10]	49	1.323	136.574	6692.12	kBq/ml
CtxFassoc_L	2022R032	[T11]	49	1.323	98.7878	4840.6	kBq/ml				CtxFassoc_L	2022R033	[T11]	49	1.323	108.631	5322.93	kBq/ml
CtxFassoc_L	2022R032	[T12]	49	1.323	82.8318	4058.76	kBq/ml				CtxFassoc_L	2022R033	[T12]	49	1.323	88.026	4313.28	kBq/ml
CtxFassoc_L	2022R032	[T13]	49	1.323	77.94	3819.06	kBq/ml				CtxFassoc_L	2022R033	[T13]	49	1.323	103.258	5059.64	kBq/ml
CtxFassoc_L	2022R032	[T14]	49	1.323	63.9623	3134.15	kBq/ml				CtxFassoc_L	2022R033	[T14]	49	1.323	93.7976	4596.08	kBq/ml
CtxFassoc_L	2022R032	[T15]	49	1.323	71.8217	3519.26	kBq/ml				CtxFassoc_L	2022R033	[T15]	49	1.323	97.9165	4797.91	kBq/ml
CtxFassoc_L	2022R032	[T16]	49	1.323	51.581	2527.47	kBq/ml				CtxFassoc_L	2022R033	[T16]	49	1.323	84.9051	4160.35	kBq/ml
CtxFassoc_L	2022R032	[T17]	49	1.323	39.4859	1934.81	kBq/ml				CtxFassoc_L	2022R033	[T17]	49	1.323	63.4531	3109.2	kBq/ml
CtxFassoc_L	2022R032	[T18]	49	1.323	37.6926	1846.94	kBq/ml				CtxFassoc_L	2022R033	[T18]	49	1.323	46.6304	2284.89	kBq/ml
CtxFassoc_L	2022R032	[T19]	49	1.323	28.3576	1389.52	kBq/ml				CtxFassoc_L	2022R033	[T19]	49	1.323	53.1384	2603.78	kBq/ml
CtxFassoc_L	2022R032	[T20]	49	1.323	26.565	1301.69	kBq/ml				CtxFassoc_L	2022R033	[T20]	49	1.323	38.1798	1870.81	kBq/ml
CtxFassoc_L	2022R032	[T21]	49	1.323	22.4078	1097.98	kBq/ml				CtxFassoc_L	2022R033	[T21]	49	1.323	36.7948	1802.94	kBq/ml
CtxFassoc_L	2022R032	[T22]	49	1.323	19.7403	967.273	kBq/ml				CtxFassoc_L	2022R033	[T22]	49	1.323	37.0452	1815.21	kBq/ml
CtxFassoc_L	2022R032	[T23]	49	1.323	22.4729	1101.17	kBq/ml				CtxFassoc_L	2022R033	[T23]	49	1.323	33.3319	1633.26	kBq/ml
CtxFassoc_L	2022R032	[T24]	49	1.323	20.0762	983.734	kBq/ml				CtxFassoc_L	2022R033	[T24]	49	1.323	18.3692	900.089	kBq/ml
CtxFassoc_L	2022R032	[T25]	49	1.323	16.2316	795.348	kBq/ml				CtxFassoc_L	2022R033	[T25]	49	1.323	25.6454	1256.62	kBq/ml
CtxFassoc_L	2022R032	[T26]	49	1.323	17.6278	863.763	kBq/ml				CtxFassoc_L	2022R033	[T26]	49	1.323	13.8377	678.049	kBq/ml
CtxFassoc_L	2022R032	[T27]	49	1.323	13.4713	660.096	kBq/ml				CtxFassoc_L	2022R033	[T27]	49	1.323	19.3739	949.32	kBq/ml
CtxFassoc_L	2022R032	[T28]	49	1.323	13.6178	667.274	kBq/ml				CtxFassoc_L	2022R033	[T28]	49	1.323	23.3165	1142.51	kBq/ml
CtxFassoc_L	2022R032	[T29]	49	1.323	14.519	711.429	kBq/ml				CtxFassoc_L	2022R033	[T29]	49	1.323	24.4433	1197.72	kBq/ml
CtxFassoc_L	2022R032	[T30]	49	1.323	12.2887	602.146	kBq/ml				CtxFassoc_L	2022R033	[T30]	49	1.323	26.5479	1300.85	kBq/ml
CtxFassoc_L	2022R032	[T31]	49	1.323	13.28	650.72	kBq/ml				CtxFassoc_L	2022R033	[T31]	49	1.323	17.0874	837.282	kBq/ml
CtxFassoc_L	2022R032	[T32]	49	1.323	17.3331	849.322	kBq/ml				CtxFassoc_L	2022R033	[T32]	49	1.323	9.65612	473.15	kBq/ml
CtxFassoc_L	2022R032	[T33]	49	1.323	12.5811	616.473	kBq/ml				CtxFassoc_L	2022R033	[T33]	49	1.323	17.5863	861.728	kBq/ml
CtxFassoc_L	2022R032	[T34]	49	1.323	10.938	535.964	kBq/ml				CtxFassoc_L	2022R033	[T34]	49	1.323	13.0547	639.682	kBq/ml
CtxFassoc_L	2022R032	[T35]	49	1.323	8.23794	403.659	kBq/ml				CtxFassoc_L	2022R033	[T35]	49	1.323	9.26648	454.057	kBq/ml
CtxFassoc_L	2022R032	[T36]	49	1.323	10.9653	537.3	kBq/ml				CtxFassoc_L	2022R033	[T36]	49	1.323	13.1739	645.52	kBq/ml
CtxFassoc_L	2022R032	[T37]	49	1.323	6.97618	341.833	kBq/ml				CtxFassoc_L	2022R033	[T37]	49	1.323	7.88331	386.282	kBq/ml
CtxFassoc_L	2022R032	[T38]	49	1.323	9.83084	481.711	kBq/ml				CtxFassoc_L	2022R033	[T38]	49	1.323	5.38589	263.909	kBq/ml
CtxFassoc_R	2022R032	[T0]	49	1.323	-2.40122	-117.66	kBq/ml				CtxFassoc_R	2022R033	[T0]	49	1.323	-2.68918	-131.77	kBq/ml
CtxFassoc_R	2022R032	[T1]	49	1.323	62.4185	3058.5	kBq/ml				CtxFassoc_R	2022R033	[T1]	49	1.323	71.198	3488.7	kBq/ml
CtxFassoc_R	2022R032	[T2]	49	1.323	159.839	7832.12	kBq/ml				CtxFassoc_R	2022R033	[T2]	49	1.323	34.1962	1675.62	kBq/ml
CtxFassoc_R	2022R032	[T3]	49	1.323	134.909	6610.53	kBq/ml				CtxFassoc_R	2022R033	[T3]	49	1.323	121.792	5967.79	kBq/ml
CtxFassoc_R	2022R032	[T4]	49	1.323	164.428	8056.97	kBq/ml				CtxFassoc_R	2022R033	[T4]	49	1.323	162.736	7974.09	kBq/ml
CtxFassoc_R	2022R032	[T5]	49	1.323	158.705	7776.54	kBq/ml				CtxFassoc_R	2022R033	[T5]	49	1.323	170.633	8361	kBq/ml
CtxFassoc_R	2022R032	[T6]	49	1.323	138.809	6801.62	kBq/ml				CtxFassoc_R	2022R033	[T6]	49	1.323	125.6	6154.4	kBq/ml
CtxFassoc_R	2022R032	[T7]	49	1.323	136.742	6700.34	kBq/ml				CtxFassoc_R	2022R033	[T7]	49	1.323	180.071	8823.47	kBq/ml
CtxFassoc_R	2022R032	[T8]	49	1.323	135.721	6650.31	kBq/ml				CtxFassoc_R	2022R033	[T8]	49	1.323	117.965	5780.26	kBq/ml
CtxFassoc_R	2022R032	[T9]	49	1.323	123.215	6037.54	kBq/ml				CtxFassoc_R	2022R033	[T9]	49	1.323	132.247	6480.1	kBq/ml
CtxFassoc_R	2022R032	[T10]	49	1.323	121.633	5960.04	kBq/ml				CtxFassoc_R	2022R033	[T10]	49	1.323	124.525	6101.7	kBq/ml
CtxFassoc_R	2022R032	[T11]	49	1.323	93.103	4562.05	kBq/ml				CtxFassoc_R	2022R033	[T11]	49	1.323	137.818	6753.06	kBq/ml
CtxFassoc_R	2022R032	[T12]	49	1.323	85.7151	4200.04	kBq/ml				CtxFassoc_R	2022R033	[T12]	49	1.323	136.746	6700.57	kBq/ml
CtxFassoc_R	2022R032	[T13]	49	1.323	84.1096	4121.37	kBq/ml				CtxFassoc_R	2022R033	[T13]	49	1.323	107.195	5252.56	kBq/ml
CtxFassoc_R	2022R032	[T14]	49	1.323	75.0911	3679.47	kBq/ml				CtxFassoc_R	2022R033	[T14]	49	1.323	90.5287	4435.91	kBq/ml
CtxFassoc_R	2022R032	[T15]	49	1.323	58.2115	2852.36	kBq/ml				CtxFassoc_R	2022R033	[T15]	49	1.323	105.442	5166.67	kBq/ml
CtxFassoc_R	2022R032	[T16]	49	1.323	52.936	2593.87	kBq/ml				CtxFassoc_R	2022R033	[T16]	49	1.323	85.2779	4178.62	kBq/ml
CtxFassoc_R	2022R032	[T17]	49	1.323	40.4991	1984.46	kBq/ml				CtxFassoc_R	2022R033	[T17]	49	1.323	67.0287	3284.41	kBq/ml
CtxFassoc_R	2022R032	[T18]	49	1.323	31.1753	1527.59	kBq/ml				CtxFassoc_R	2022R033	[T18]	49	1.323	66.0932	3238.56	kBq/ml
CtxFassoc_R	2022R032	[T19]	49	1.323	36.4797	1787.51	kBq/ml				CtxFassoc_R	2022R033	[T19]	49	1.323	50.8955	2493.88	kBq/ml
CtxFassoc_R	2022R032	[T20]	49	1.323	22.9346	1123.8	kBq/ml				CtxFassoc_R	2022R033	[T20]	49	1.323	51.2793	2512.69	kBq/ml
CtxFassoc_R	2022R032	[T21]	49	1.323	26.7318	1309.86	kBq/ml				CtxFassoc_R	2022R033	[T21]	49	1.323	33.7005	1651.33	kBq/ml
CtxFassoc_R	2022R032	[T22]	49	1.323	17.9444	879.278	kBq/ml				CtxFassoc_R	2022R033	[T22]	49	1.323	23.6321	1157.98	kBq/ml
CtxFassoc_R	2022R032	[T23]	49	1.323	20.6992	1014.26	kBq/ml				CtxFassoc_R	2022R033	[T23]	49	1.323	32.8867	1611.45	kBq/ml
CtxFassoc_R	2022R032	[T24]	49	1.323	16.8937	827.792	kBq/ml				CtxFassoc_R	2022R033	[T24]	49	1.323	27.7502	1359.76	kBq/ml
CtxFassoc_R	2022R032	[T25]	49	1.323	15.3816	753.7	kBq/ml				CtxFassoc_R	2022R033	[T25]	49	1.323	22.4983	1102.42	kBq/ml
CtxFassoc_R	2022R032	[T26]	49	1.323	15.1286	741.3	kBq/ml				CtxFassoc_R	2022R033	[T26]	49	1.323	30.011	1470.54	kBq/ml
CtxFassoc_R	2022R032	[T27]	49	1.323	21.8459	1070.45	kBq/ml				CtxFassoc_R	2022R033	[T27]	49	1.323	30.2749	1483.47	kBq/ml
CtxFassoc_R	2022R032	[T28]	49	1.323	12.6371	619.22	kBq/ml				CtxFassoc_R	2022R033	[T28]	49	1.323	23.1867	1136.15	kBq/ml
CtxFassoc_R	2022R032	[T29]	49	1.323	14.7512	722.809	kBq/ml				CtxFassoc_R	2022R033	[T29]	49	1.323	17.2241	843.981	kBq/ml
CtxFassoc_R	2022R032	[T30]	49	1.323	15.3485	752.077	kBq/ml				CtxFassoc_R	2022R033	[T30]	49	1.323	27.8439	1364.35	kBq/ml
CtxFassoc_R	2022R032	[T31]	49	1.323	14.149	693.301	kBq/ml				CtxFassoc_R	2022R033	[T31]	49	1.323	16.7732	821.887	kBq/ml
CtxFassoc_R	2022R032	[T32]	49	1.323	15.1497	742.337	kBq/ml				CtxFassoc_R	2022R033	[T32]	49	1.323	14.178	694.723	kBq/ml
CtxFassoc_R	2022R032	[T33]	49	1.323	14.4789	709.468	kBq/ml				CtxFassoc_R	2022R033	[T33]	49	1.323	19.3767	949.46	kBq/ml
CtxFassoc_R	2022R032	[T34]	49	1.323	13.946	683.352	kBq/ml				CtxFassoc_R	2022R033	[T34]	49	1.323	17.7756	871.006	kBq/ml
CtxFassoc_R	2022R032	[T35]	49	1.323	11.2027	548.935	kBq/ml				CtxFassoc_R	2022R033	[T35]	49	1.323	13.8537	678.829	kBq/ml
CtxFassoc_R	2022R032	[T36]	49	1.323	10.156	497.646	kBq/ml				CtxFassoc_R	2022R033	[T36]	49	1.323	14.0112	686.547	kBq/ml
CtxFassoc_R	2022R032	[T37]	49	1.323	8.83839	433.081	kBq/ml				CtxFassoc_R	2022R033	[T37]	49	1.323	13.8545	678.868	kBq/ml
CtxFassoc_R	2022R032	[T38]	49	1.323	7.73741	379.133	kBq/ml				CtxFassoc_R	2022R033	[T38]	49	1.323	8.29683	406.545	kBq/ml
CtxInsular_L	2022R032	[T0]	551	14.877	-0.0308332	-16.9891	kBq/ml				CtxInsular_L	2022R033	[T0]	551	14.877	0.466057	256.797	kBq/ml
CtxInsular_L	2022R032	[T1]	551	14.877	55.7192	30701.3	kBq/ml				CtxInsular_L	2022R033	[T1]	551	14.877	46.8733	25827.2	kBq/ml
CtxInsular_L	2022R032	[T2]	551	14.877	114.652	63173.4	kBq/ml				CtxInsular_L	2022R033	[T2]	551	14.877	123.072	67812.8	kBq/ml
CtxInsular_L	2022R032	[T3]	551	14.877	101.176	55748	kBq/ml				CtxInsular_L	2022R033	[T3]	551	14.877	117.067	64503.7	kBq/ml
CtxInsular_L	2022R032	[T4]	551	14.877	127.85	70445.6	kBq/ml				CtxInsular_L	2022R033	[T4]	551	14.877	102.186	56304.7	kBq/ml
CtxInsular_L	2022R032	[T5]	551	14.877	109.012	60065.6	kBq/ml				CtxInsular_L	2022R033	[T5]	551	14.877	101.16	55739.3	kBq/ml
CtxInsular_L	2022R032	[T6]	551	14.877	95.3348	52529.5	kBq/ml				CtxInsular_L	2022R033	[T6]	551	14.877	111.769	61584.9	kBq/ml
CtxInsular_L	2022R032	[T7]	551	14.877	95.6226	52688	kBq/ml				CtxInsular_L	2022R033	[T7]	551	14.877	90.629	49936.6	kBq/ml
CtxInsular_L	2022R032	[T8]	551	14.877	95.9883	52889.5	kBq/ml				CtxInsular_L	2022R033	[T8]	551	14.877	114.358	63011.1	kBq/ml
CtxInsular_L	2022R032	[T9]	551	14.877	100.317	55274.8	kBq/ml				CtxInsular_L	2022R033	[T9]	551	14.877	113.398	62482.3	kBq/ml
CtxInsular_L	2022R032	[T10]	551	14.877	102.74	56609.7	kBq/ml				CtxInsular_L	2022R033	[T10]	551	14.877	105.877	58338.2	kBq/ml
CtxInsular_L	2022R032	[T11]	551	14.877	89.7571	49456.2	kBq/ml				CtxInsular_L	2022R033	[T11]	551	14.877	108.759	59926.5	kBq/ml
CtxInsular_L	2022R032	[T12]	551	14.877	82.1299	45253.6	kBq/ml				CtxInsular_L	2022R033	[T12]	551	14.877	102.731	56604.6	kBq/ml
CtxInsular_L	2022R032	[T13]	551	14.877	74.9503	41297.6	kBq/ml				CtxInsular_L	2022R033	[T13]	551	14.877	97.5218	53734.5	kBq/ml
CtxInsular_L	2022R032	[T14]	551	14.877	66.9989	36916.4	kBq/ml				CtxInsular_L	2022R033	[T14]	551	14.877	98.5312	54290.7	kBq/ml
CtxInsular_L	2022R032	[T15]	551	14.877	56.3489	31048.3	kBq/ml				CtxInsular_L	2022R033	[T15]	551	14.877	82.8249	45636.5	kBq/ml
CtxInsular_L	2022R032	[T16]	551	14.877	50.9174	28055.5	kBq/ml				CtxInsular_L	2022R033	[T16]	551	14.877	79.7022	43915.9	kBq/ml
CtxInsular_L	2022R032	[T17]	551	14.877	39.9113	21991.1	kBq/ml				CtxInsular_L	2022R033	[T17]	551	14.877	68.9914	38014.3	kBq/ml
CtxInsular_L	2022R032	[T18]	551	14.877	34.7709	19158.7	kBq/ml				CtxInsular_L	2022R033	[T18]	551	14.877	60.1406	33137.5	kBq/ml
CtxInsular_L	2022R032	[T19]	551	14.877	31.4082	17305.9	kBq/ml				CtxInsular_L	2022R033	[T19]	551	14.877	48.0617	26482	kBq/ml
CtxInsular_L	2022R032	[T20]	551	14.877	28.2474	15564.3	kBq/ml				CtxInsular_L	2022R033	[T20]	551	14.877	41.7677	23014	kBq/ml
CtxInsular_L	2022R032	[T21]	551	14.877	24.7968	13663.1	kBq/ml				CtxInsular_L	2022R033	[T21]	551	14.877	36.5388	20132.9	kBq/ml
CtxInsular_L	2022R032	[T22]	551	14.877	25.8689	14253.8	kBq/ml				CtxInsular_L	2022R033	[T22]	551	14.877	31.2469	17217	kBq/ml
CtxInsular_L	2022R032	[T23]	551	14.877	22.5945	12449.5	kBq/ml				CtxInsular_L	2022R033	[T23]	551	14.877	35.5408	19583	kBq/ml
CtxInsular_L	2022R032	[T24]	551	14.877	18.3442	10107.6	kBq/ml				CtxInsular_L	2022R033	[T24]	551	14.877	33.6632	18548.4	kBq/ml
CtxInsular_L	2022R032	[T25]	551	14.877	16.6542	9176.48	kBq/ml				CtxInsular_L	2022R033	[T25]	551	14.877	25.0147	13783.1	kBq/ml
CtxInsular_L	2022R032	[T26]	551	14.877	16.8471	9282.73	kBq/ml				CtxInsular_L	2022R033	[T26]	551	14.877	23.75	13086.2	kBq/ml
CtxInsular_L	2022R032	[T27]	551	14.877	17.9615	9896.8	kBq/ml				CtxInsular_L	2022R033	[T27]	551	14.877	23.5835	12994.5	kBq/ml
CtxInsular_L	2022R032	[T28]	551	14.877	22.1809	12221.7	kBq/ml				CtxInsular_L	2022R033	[T28]	551	14.877	27.9741	15413.7	kBq/ml
CtxInsular_L	2022R032	[T29]	551	14.877	16.4493	9063.55	kBq/ml				CtxInsular_L	2022R033	[T29]	551	14.877	22.3196	12298.1	kBq/ml
CtxInsular_L	2022R032	[T30]	551	14.877	13.9135	7666.33	kBq/ml				CtxInsular_L	2022R033	[T30]	551	14.877	23.6669	13040.5	kBq/ml
CtxInsular_L	2022R032	[T31]	551	14.877	17.2939	9528.93	kBq/ml				CtxInsular_L	2022R033	[T31]	551	14.877	19.5442	10768.8	kBq/ml
CtxInsular_L	2022R032	[T32]	551	14.877	13.9198	7669.79	kBq/ml				CtxInsular_L	2022R033	[T32]	551	14.877	24.2619	13368.3	kBq/ml
CtxInsular_L	2022R032	[T33]	551	14.877	12.5155	6896.07	kBq/ml				CtxInsular_L	2022R033	[T33]	551	14.877	16.8786	9300.08	kBq/ml
CtxInsular_L	2022R032	[T34]	551	14.877	11.295	6223.54	kBq/ml				CtxInsular_L	2022R033	[T34]	551	14.877	15.3504	8458.09	kBq/ml
CtxInsular_L	2022R032	[T35]	551	14.877	11.2197	6182.03	kBq/ml				CtxInsular_L	2022R033	[T35]	551	14.877	12.5239	6900.67	kBq/ml
CtxInsular_L	2022R032	[T36]	551	14.877	10.5585	5817.71	kBq/ml				CtxInsular_L	2022R033	[T36]	551	14.877	14.3709	7918.39	kBq/ml
CtxInsular_L	2022R032	[T37]	551	14.877	9.36628	5160.82	kBq/ml				CtxInsular_L	2022R033	[T37]	551	14.877	10.0215	5521.82	kBq/ml
CtxInsular_L	2022R032	[T38]	551	14.877	8.51587	4692.25	kBq/ml				CtxInsular_L	2022R033	[T38]	551	14.877	8.36057	4606.67	kBq/ml
CtxInsular_R	2022R032	[T0]	551	14.877	-1.10795	-610.48	kBq/ml				CtxInsular_R	2022R033	[T0]	551	14.877	-0.962296	-530.225	kBq/ml
CtxInsular_R	2022R032	[T1]	551	14.877	45.2831	24951	kBq/ml				CtxInsular_R	2022R033	[T1]	551	14.877	-0.263419	-145.144	kBq/ml
CtxInsular_R	2022R032	[T2]	551	14.877	99.7788	54978.1	kBq/ml				CtxInsular_R	2022R033	[T2]	551	14.877	87.5178	48222.3	kBq/ml
CtxInsular_R	2022R032	[T3]	551	14.877	119.498	65843.6	kBq/ml				CtxInsular_R	2022R033	[T3]	551	14.877	111.328	61341.8	kBq/ml
CtxInsular_R	2022R032	[T4]	551	14.877	127.723	70375.1	kBq/ml				CtxInsular_R	2022R033	[T4]	551	14.877	124.639	68676	kBq/ml
CtxInsular_R	2022R032	[T5]	551	14.877	133.967	73815.6	kBq/ml				CtxInsular_R	2022R033	[T5]	551	14.877	136.99	75481.3	kBq/ml
CtxInsular_R	2022R032	[T6]	551	14.877	125.985	69417.9	kBq/ml				CtxInsular_R	2022R033	[T6]	551	14.877	101.452	55899.9	kBq/ml
CtxInsular_R	2022R032	[T7]	551	14.877	102.294	56364.3	kBq/ml				CtxInsular_R	2022R033	[T7]	551	14.877	113.21	62378.7	kBq/ml
CtxInsular_R	2022R032	[T8]	551	14.877	105.406	58078.9	kBq/ml				CtxInsular_R	2022R033	[T8]	551	14.877	105.016	57863.7	kBq/ml
CtxInsular_R	2022R032	[T9]	551	14.877	100.546	55401	kBq/ml				CtxInsular_R	2022R033	[T9]	551	14.877	119.502	65845.4	kBq/ml
CtxInsular_R	2022R032	[T10]	551	14.877	95.2731	52495.5	kBq/ml				CtxInsular_R	2022R033	[T10]	551	14.877	106.565	58717.2	kBq/ml
CtxInsular_R	2022R032	[T11]	551	14.877	83.6982	46117.7	kBq/ml				CtxInsular_R	2022R033	[T11]	551	14.877	108.584	59829.9	kBq/ml
CtxInsular_R	2022R032	[T12]	551	14.877	84.8672	46761.8	kBq/ml				CtxInsular_R	2022R033	[T12]	551	14.877	92.4556	50943	kBq/ml
CtxInsular_R	2022R032	[T13]	551	14.877	76.5996	42206.4	kBq/ml				CtxInsular_R	2022R033	[T13]	551	14.877	94.2548	51934.4	kBq/ml
CtxInsular_R	2022R032	[T14]	551	14.877	76.8953	42369.3	kBq/ml				CtxInsular_R	2022R033	[T14]	551	14.877	98.4623	54252.7	kBq/ml
CtxInsular_R	2022R032	[T15]	551	14.877	69.2954	38181.8	kBq/ml				CtxInsular_R	2022R033	[T15]	551	14.877	92.0277	50707.3	kBq/ml
CtxInsular_R	2022R032	[T16]	551	14.877	53.4796	29467.3	kBq/ml				CtxInsular_R	2022R033	[T16]	551	14.877	89.1818	49139.2	kBq/ml
CtxInsular_R	2022R032	[T17]	551	14.877	43.2317	23820.7	kBq/ml				CtxInsular_R	2022R033	[T17]	551	14.877	73.8543	40693.7	kBq/ml
CtxInsular_R	2022R032	[T18]	551	14.877	34.3596	18932.1	kBq/ml				CtxInsular_R	2022R033	[T18]	551	14.877	59.5961	32837.5	kBq/ml
CtxInsular_R	2022R032	[T19]	551	14.877	27.9062	15376.3	kBq/ml				CtxInsular_R	2022R033	[T19]	551	14.877	55.3252	30484.2	kBq/ml
CtxInsular_R	2022R032	[T20]	551	14.877	24.9716	13759.4	kBq/ml				CtxInsular_R	2022R033	[T20]	551	14.877	43.741	24101.3	kBq/ml
CtxInsular_R	2022R032	[T21]	551	14.877	22.9309	12634.9	kBq/ml				CtxInsular_R	2022R033	[T21]	551	14.877	42.6532	23501.9	kBq/ml
CtxInsular_R	2022R032	[T22]	551	14.877	22.9369	12638.2	kBq/ml				CtxInsular_R	2022R033	[T22]	551	14.877	28.9361	15943.8	kBq/ml
CtxInsular_R	2022R032	[T23]	551	14.877	21.8444	12036.3	kBq/ml				CtxInsular_R	2022R033	[T23]	551	14.877	31.0548	17111.2	kBq/ml
CtxInsular_R	2022R032	[T24]	551	14.877	23.8033	13115.6	kBq/ml				CtxInsular_R	2022R033	[T24]	551	14.877	27.3356	15061.9	kBq/ml
CtxInsular_R	2022R032	[T25]	551	14.877	18.2809	10072.8	kBq/ml				CtxInsular_R	2022R033	[T25]	551	14.877	30.0148	16538.2	kBq/ml
CtxInsular_R	2022R032	[T26]	551	14.877	15.331	8447.4	kBq/ml				CtxInsular_R	2022R033	[T26]	551	14.877	27.9485	15399.6	kBq/ml
CtxInsular_R	2022R032	[T27]	551	14.877	16.9494	9339.09	kBq/ml				CtxInsular_R	2022R033	[T27]	551	14.877	24.9328	13738	kBq/ml
CtxInsular_R	2022R032	[T28]	551	14.877	17.386	9579.68	kBq/ml				CtxInsular_R	2022R033	[T28]	551	14.877	21.9038	12069	kBq/ml
CtxInsular_R	2022R032	[T29]	551	14.877	18.3177	10093.1	kBq/ml				CtxInsular_R	2022R033	[T29]	551	14.877	22.8411	12585.4	kBq/ml
CtxInsular_R	2022R032	[T30]	551	14.877	15.5066	8544.13	kBq/ml				CtxInsular_R	2022R033	[T30]	551	14.877	22.9891	12667	kBq/ml
CtxInsular_R	2022R032	[T31]	551	14.877	16.0731	8856.28	kBq/ml				CtxInsular_R	2022R033	[T31]	551	14.877	24.8118	13671.3	kBq/ml
CtxInsular_R	2022R032	[T32]	551	14.877	17.7105	9758.49	kBq/ml				CtxInsular_R	2022R033	[T32]	551	14.877	19.8935	10961.3	kBq/ml
CtxInsular_R	2022R032	[T33]	551	14.877	13.6541	7523.4	kBq/ml				CtxInsular_R	2022R033	[T33]	551	14.877	16.522	9103.63	kBq/ml
CtxInsular_R	2022R032	[T34]	551	14.877	11.9265	6571.48	kBq/ml				CtxInsular_R	2022R033	[T34]	551	14.877	13.3846	7374.89	kBq/ml
CtxInsular_R	2022R032	[T35]	551	14.877	9.80424	5402.14	kBq/ml				CtxInsular_R	2022R033	[T35]	551	14.877	14.5791	8033.08	kBq/ml
CtxInsular_R	2022R032	[T36]	551	14.877	10.5059	5788.77	kBq/ml				CtxInsular_R	2022R033	[T36]	551	14.877	10.3852	5722.25	kBq/ml
CtxInsular_R	2022R032	[T37]	551	14.877	9.48912	5228.5	kBq/ml				CtxInsular_R	2022R033	[T37]	551	14.877	10.4176	5740.09	kBq/ml
CtxInsular_R	2022R032	[T38]	551	14.877	8.25901	4550.72	kBq/ml				CtxInsular_R	2022R033	[T38]	551	14.877	8.39091	4623.39	kBq/ml
CtxMPFront_L	2022R032	[T0]	221	5.967	-2.28751	-505.54	kBq/ml				CtxMPFront_L	2022R033	[T0]	221	5.967	-1.91539	-423.3	kBq/ml
CtxMPFront_L	2022R032	[T1]	221	5.967	34.3532	7592.06	kBq/ml				CtxMPFront_L	2022R033	[T1]	221	5.967	23.5519	5204.96	kBq/ml
CtxMPFront_L	2022R032	[T2]	221	5.967	172.366	38093	kBq/ml				CtxMPFront_L	2022R033	[T2]	221	5.967	103.882	22957.8	kBq/ml
CtxMPFront_L	2022R032	[T3]	221	5.967	153.69	33965.5	kBq/ml				CtxMPFront_L	2022R033	[T3]	221	5.967	141.719	31319.8	kBq/ml
CtxMPFront_L	2022R032	[T4]	221	5.967	134.142	29645.4	kBq/ml				CtxMPFront_L	2022R033	[T4]	221	5.967	172.876	38205.5	kBq/ml
CtxMPFront_L	2022R032	[T5]	221	5.967	140.476	31045.3	kBq/ml				CtxMPFront_L	2022R033	[T5]	221	5.967	172.034	38019.6	kBq/ml
CtxMPFront_L	2022R032	[T6]	221	5.967	132.652	29316.1	kBq/ml				CtxMPFront_L	2022R033	[T6]	221	5.967	113.152	25006.5	kBq/ml
CtxMPFront_L	2022R032	[T7]	221	5.967	122.341	27037.4	kBq/ml				CtxMPFront_L	2022R033	[T7]	221	5.967	121.425	26834.8	kBq/ml
CtxMPFront_L	2022R032	[T8]	221	5.967	102.373	22624.5	kBq/ml				CtxMPFront_L	2022R033	[T8]	221	5.967	139.675	30868.1	kBq/ml
CtxMPFront_L	2022R032	[T9]	221	5.967	127.532	28184.5	kBq/ml				CtxMPFront_L	2022R033	[T9]	221	5.967	104.035	22991.6	kBq/ml
CtxMPFront_L	2022R032	[T10]	221	5.967	123.258	27240.1	kBq/ml				CtxMPFront_L	2022R033	[T10]	221	5.967	125.977	27841	kBq/ml
CtxMPFront_L	2022R032	[T11]	221	5.967	99.3459	21955.4	kBq/ml				CtxMPFront_L	2022R033	[T11]	221	5.967	125.515	27738.8	kBq/ml
CtxMPFront_L	2022R032	[T12]	221	5.967	90.5353	20008.3	kBq/ml				CtxMPFront_L	2022R033	[T12]	221	5.967	125.204	27670.1	kBq/ml
CtxMPFront_L	2022R032	[T13]	221	5.967	82.443	18219.9	kBq/ml				CtxMPFront_L	2022R033	[T13]	221	5.967	106.588	23555.9	kBq/ml
CtxMPFront_L	2022R032	[T14]	221	5.967	76.5286	16912.8	kBq/ml				CtxMPFront_L	2022R033	[T14]	221	5.967	118.651	26221.9	kBq/ml
CtxMPFront_L	2022R032	[T15]	221	5.967	60.6013	13392.9	kBq/ml				CtxMPFront_L	2022R033	[T15]	221	5.967	96.5388	21335.1	kBq/ml
CtxMPFront_L	2022R032	[T16]	221	5.967	56.7723	12546.7	kBq/ml				CtxMPFront_L	2022R033	[T16]	221	5.967	101.003	22321.7	kBq/ml
CtxMPFront_L	2022R032	[T17]	221	5.967	43.1533	9536.89	kBq/ml				CtxMPFront_L	2022R033	[T17]	221	5.967	75.6591	16720.7	kBq/ml
CtxMPFront_L	2022R032	[T18]	221	5.967	43.8568	9692.35	kBq/ml				CtxMPFront_L	2022R033	[T18]	221	5.967	78.8084	17416.6	kBq/ml
CtxMPFront_L	2022R032	[T19]	221	5.967	35.7986	7911.48	kBq/ml				CtxMPFront_L	2022R033	[T19]	221	5.967	61.8694	13673.1	kBq/ml
CtxMPFront_L	2022R032	[T20]	221	5.967	24.0137	5307.04	kBq/ml				CtxMPFront_L	2022R033	[T20]	221	5.967	49.6442	10971.4	kBq/ml
CtxMPFront_L	2022R032	[T21]	221	5.967	22.6453	5004.62	kBq/ml				CtxMPFront_L	2022R033	[T21]	221	5.967	52.8072	11670.4	kBq/ml
CtxMPFront_L	2022R032	[T22]	221	5.967	19.0653	4213.44	kBq/ml				CtxMPFront_L	2022R033	[T22]	221	5.967	41.0494	9071.92	kBq/ml
CtxMPFront_L	2022R032	[T23]	221	5.967	19.4487	4298.17	kBq/ml				CtxMPFront_L	2022R033	[T23]	221	5.967	34.4401	7611.25	kBq/ml
CtxMPFront_L	2022R032	[T24]	221	5.967	20.3069	4487.83	kBq/ml				CtxMPFront_L	2022R033	[T24]	221	5.967	32.9552	7283.1	kBq/ml
CtxMPFront_L	2022R032	[T25]	221	5.967	14.0972	3115.49	kBq/ml				CtxMPFront_L	2022R033	[T25]	221	5.967	23.6315	5222.56	kBq/ml
CtxMPFront_L	2022R032	[T26]	221	5.967	15.8685	3506.93	kBq/ml				CtxMPFront_L	2022R033	[T26]	221	5.967	32.7416	7235.88	kBq/ml
CtxMPFront_L	2022R032	[T27]	221	5.967	17.8543	3945.81	kBq/ml				CtxMPFront_L	2022R033	[T27]	221	5.967	23.9757	5298.63	kBq/ml
CtxMPFront_L	2022R032	[T28]	221	5.967	12.1848	2692.83	kBq/ml				CtxMPFront_L	2022R033	[T28]	221	5.967	21.5057	4752.77	kBq/ml
CtxMPFront_L	2022R032	[T29]	221	5.967	14.8835	3289.26	kBq/ml				CtxMPFront_L	2022R033	[T29]	221	5.967	22.1323	4891.24	kBq/ml
CtxMPFront_L	2022R032	[T30]	221	5.967	13.7412	3036.8	kBq/ml				CtxMPFront_L	2022R033	[T30]	221	5.967	21.6171	4777.37	kBq/ml
CtxMPFront_L	2022R032	[T31]	221	5.967	15.5879	3444.93	kBq/ml				CtxMPFront_L	2022R033	[T31]	221	5.967	20.6282	4558.83	kBq/ml
CtxMPFront_L	2022R032	[T32]	221	5.967	13.7021	3028.16	kBq/ml				CtxMPFront_L	2022R033	[T32]	221	5.967	17.3733	3839.5	kBq/ml
CtxMPFront_L	2022R032	[T33]	221	5.967	14.1673	3130.97	kBq/ml				CtxMPFront_L	2022R033	[T33]	221	5.967	17.5256	3873.16	kBq/ml
CtxMPFront_L	2022R032	[T34]	221	5.967	10.4017	2298.77	kBq/ml				CtxMPFront_L	2022R033	[T34]	221	5.967	18.4909	4086.48	kBq/ml
CtxMPFront_L	2022R032	[T35]	221	5.967	7.72388	1706.98	kBq/ml				CtxMPFront_L	2022R033	[T35]	221	5.967	13.62	3010.03	kBq/ml
CtxMPFront_L	2022R032	[T36]	221	5.967	7.7807	1719.53	kBq/ml				CtxMPFront_L	2022R033	[T36]	221	5.967	11.7829	2604.01	kBq/ml
CtxMPFront_L	2022R032	[T37]	221	5.967	9.7171	2147.48	kBq/ml				CtxMPFront_L	2022R033	[T37]	221	5.967	11.8674	2622.7	kBq/ml
CtxMPFront_L	2022R032	[T38]	221	5.967	6.45946	1427.54	kBq/ml				CtxMPFront_L	2022R033	[T38]	221	5.967	9.03955	1997.74	kBq/ml
CtxMPFront_R	2022R032	[T0]	221	5.967	0.540252	119.396	kBq/ml				CtxMPFront_R	2022R033	[T0]	221	5.967	-0.539667	-119.266	kBq/ml
CtxMPFront_R	2022R032	[T1]	221	5.967	43.5791	9630.99	kBq/ml				CtxMPFront_R	2022R033	[T1]	221	5.967	8.09633	1789.29	kBq/ml
CtxMPFront_R	2022R032	[T2]	221	5.967	96.9804	21432.7	kBq/ml				CtxMPFront_R	2022R033	[T2]	221	5.967	155.749	34420.5	kBq/ml
CtxMPFront_R	2022R032	[T3]	221	5.967	124.342	27479.6	kBq/ml				CtxMPFront_R	2022R033	[T3]	221	5.967	147.246	32541.4	kBq/ml
CtxMPFront_R	2022R032	[T4]	221	5.967	135.953	30045.7	kBq/ml				CtxMPFront_R	2022R033	[T4]	221	5.967	122.391	27048.5	kBq/ml
CtxMPFront_R	2022R032	[T5]	221	5.967	140.413	31031.3	kBq/ml				CtxMPFront_R	2022R033	[T5]	221	5.967	134.134	29643.5	kBq/ml
CtxMPFront_R	2022R032	[T6]	221	5.967	140.903	31139.7	kBq/ml				CtxMPFront_R	2022R033	[T6]	221	5.967	138.536	30616.4	kBq/ml
CtxMPFront_R	2022R032	[T7]	221	5.967	119.912	26500.6	kBq/ml				CtxMPFront_R	2022R033	[T7]	221	5.967	165.053	36476.7	kBq/ml
CtxMPFront_R	2022R032	[T8]	221	5.967	131.334	29024.8	kBq/ml				CtxMPFront_R	2022R033	[T8]	221	5.967	138.345	30574.3	kBq/ml
CtxMPFront_R	2022R032	[T9]	221	5.967	127.323	28138.3	kBq/ml				CtxMPFront_R	2022R033	[T9]	221	5.967	130.432	28825.5	kBq/ml
CtxMPFront_R	2022R032	[T10]	221	5.967	103.69	22915.4	kBq/ml				CtxMPFront_R	2022R033	[T10]	221	5.967	148.213	32755	kBq/ml
CtxMPFront_R	2022R032	[T11]	221	5.967	91.0641	20125.2	kBq/ml				CtxMPFront_R	2022R033	[T11]	221	5.967	125.96	27837.2	kBq/ml
CtxMPFront_R	2022R032	[T12]	221	5.967	92.476	20437.2	kBq/ml				CtxMPFront_R	2022R033	[T12]	221	5.967	118.753	26244.5	kBq/ml
CtxMPFront_R	2022R032	[T13]	221	5.967	85.9056	18985.1	kBq/ml				CtxMPFront_R	2022R033	[T13]	221	5.967	124.937	27611.1	kBq/ml
CtxMPFront_R	2022R032	[T14]	221	5.967	72.7558	16079	kBq/ml				CtxMPFront_R	2022R033	[T14]	221	5.967	112.892	24949.2	kBq/ml
CtxMPFront_R	2022R032	[T15]	221	5.967	77.3165	17086.9	kBq/ml				CtxMPFront_R	2022R033	[T15]	221	5.967	115.245	25469.2	kBq/ml
CtxMPFront_R	2022R032	[T16]	221	5.967	55.6692	12302.9	kBq/ml				CtxMPFront_R	2022R033	[T16]	221	5.967	92.194	20374.9	kBq/ml
CtxMPFront_R	2022R032	[T17]	221	5.967	46.2959	10231.4	kBq/ml				CtxMPFront_R	2022R033	[T17]	221	5.967	73.6164	16269.2	kBq/ml
CtxMPFront_R	2022R032	[T18]	221	5.967	32.8228	7253.84	kBq/ml				CtxMPFront_R	2022R033	[T18]	221	5.967	64.977	14359.9	kBq/ml
CtxMPFront_R	2022R032	[T19]	221	5.967	28.697	6342.04	kBq/ml				CtxMPFront_R	2022R033	[T19]	221	5.967	65.0107	14367.4	kBq/ml
CtxMPFront_R	2022R032	[T20]	221	5.967	24.7988	5480.53	kBq/ml				CtxMPFront_R	2022R033	[T20]	221	5.967	48.3015	10674.6	kBq/ml
CtxMPFront_R	2022R032	[T21]	221	5.967	25.896	5723.02	kBq/ml				CtxMPFront_R	2022R033	[T21]	221	5.967	47.4458	10485.5	kBq/ml
CtxMPFront_R	2022R032	[T22]	221	5.967	21.9325	4847.08	kBq/ml				CtxMPFront_R	2022R033	[T22]	221	5.967	43.1575	9537.8	kBq/ml
CtxMPFront_R	2022R032	[T23]	221	5.967	25.1164	5550.73	kBq/ml				CtxMPFront_R	2022R033	[T23]	221	5.967	39.1905	8661.1	kBq/ml
CtxMPFront_R	2022R032	[T24]	221	5.967	15.6307	3454.38	kBq/ml				CtxMPFront_R	2022R033	[T24]	221	5.967	28.7981	6364.39	kBq/ml
CtxMPFront_R	2022R032	[T25]	221	5.967	20.1719	4457.99	kBq/ml				CtxMPFront_R	2022R033	[T25]	221	5.967	27.9985	6187.68	kBq/ml
CtxMPFront_R	2022R032	[T26]	221	5.967	21.5404	4760.43	kBq/ml				CtxMPFront_R	2022R033	[T26]	221	5.967	26.8339	5930.29	kBq/ml
CtxMPFront_R	2022R032	[T27]	221	5.967	16.0852	3554.83	kBq/ml				CtxMPFront_R	2022R033	[T27]	221	5.967	29.121	6435.74	kBq/ml
CtxMPFront_R	2022R032	[T28]	221	5.967	17.1303	3785.81	kBq/ml				CtxMPFront_R	2022R033	[T28]	221	5.967	23.1218	5109.92	kBq/ml
CtxMPFront_R	2022R032	[T29]	221	5.967	10.8336	2394.22	kBq/ml				CtxMPFront_R	2022R033	[T29]	221	5.967	17.4761	3862.22	kBq/ml
CtxMPFront_R	2022R032	[T30]	221	5.967	12.7887	2826.3	kBq/ml				CtxMPFront_R	2022R033	[T30]	221	5.967	20.7205	4579.23	kBq/ml
CtxMPFront_R	2022R032	[T31]	221	5.967	13.0894	2892.75	kBq/ml				CtxMPFront_R	2022R033	[T31]	221	5.967	19.6003	4331.66	kBq/ml
CtxMPFront_R	2022R032	[T32]	221	5.967	13.3552	2951.5	kBq/ml				CtxMPFront_R	2022R033	[T32]	221	5.967	26.7026	5901.28	kBq/ml
CtxMPFront_R	2022R032	[T33]	221	5.967	12.5914	2782.69	kBq/ml				CtxMPFront_R	2022R033	[T33]	221	5.967	20.1706	4457.69	kBq/ml
CtxMPFront_R	2022R032	[T34]	221	5.967	10.6081	2344.4	kBq/ml				CtxMPFront_R	2022R033	[T34]	221	5.967	14.6136	3229.6	kBq/ml
CtxMPFront_R	2022R032	[T35]	221	5.967	10.2112	2256.67	kBq/ml				CtxMPFront_R	2022R033	[T35]	221	5.967	13.1483	2905.78	kBq/ml
CtxMPFront_R	2022R032	[T36]	221	5.967	8.21383	1815.26	kBq/ml				CtxMPFront_R	2022R033	[T36]	221	5.967	11.3482	2507.94	kBq/ml
CtxMPFront_R	2022R032	[T37]	221	5.967	9.06903	2004.26	kBq/ml				CtxMPFront_R	2022R033	[T37]	221	5.967	12.1514	2685.47	kBq/ml
CtxMPFront_R	2022R032	[T38]	221	5.967	6.30912	1394.32	kBq/ml				CtxMPFront_R	2022R033	[T38]	221	5.967	11.4071	2520.96	kBq/ml
CtxMotor_L	2022R032	[T0]	1460	39.42	1.83518	2679.36	kBq/ml				CtxMotor_L	2022R033	[T0]	1460	39.42	0.682307	996.169	kBq/ml
CtxMotor_L	2022R032	[T1]	1460	39.42	50.0244	73035.6	kBq/ml				CtxMotor_L	2022R033	[T1]	1460	39.42	32.811	47904.1	kBq/ml
CtxMotor_L	2022R032	[T2]	1460	39.42	108.76	158790	kBq/ml				CtxMotor_L	2022R033	[T2]	1460	39.42	95.757	139805	kBq/ml
CtxMotor_L	2022R032	[T3]	1460	39.42	125.477	183196	kBq/ml				CtxMotor_L	2022R033	[T3]	1460	39.42	135.249	197464	kBq/ml
CtxMotor_L	2022R032	[T4]	1460	39.42	139.333	203426	kBq/ml				CtxMotor_L	2022R033	[T4]	1460	39.42	123.158	179810	kBq/ml
CtxMotor_L	2022R032	[T5]	1460	39.42	134.616	196539	kBq/ml				CtxMotor_L	2022R033	[T5]	1460	39.42	119.798	174906	kBq/ml
CtxMotor_L	2022R032	[T6]	1460	39.42	129.052	188415	kBq/ml				CtxMotor_L	2022R033	[T6]	1460	39.42	120.678	176190	kBq/ml
CtxMotor_L	2022R032	[T7]	1460	39.42	130.26	190180	kBq/ml				CtxMotor_L	2022R033	[T7]	1460	39.42	112.056	163602	kBq/ml
CtxMotor_L	2022R032	[T8]	1460	39.42	130.511	190546	kBq/ml				CtxMotor_L	2022R033	[T8]	1460	39.42	119.67	174718	kBq/ml
CtxMotor_L	2022R032	[T9]	1460	39.42	122.662	179087	kBq/ml				CtxMotor_L	2022R033	[T9]	1460	39.42	121.655	177616	kBq/ml
CtxMotor_L	2022R032	[T10]	1460	39.42	112.221	163842	kBq/ml				CtxMotor_L	2022R033	[T10]	1460	39.42	114.221	166763	kBq/ml
CtxMotor_L	2022R032	[T11]	1460	39.42	107.655	157177	kBq/ml				CtxMotor_L	2022R033	[T11]	1460	39.42	116.732	170429	kBq/ml
CtxMotor_L	2022R032	[T12]	1460	39.42	91.5544	133669	kBq/ml				CtxMotor_L	2022R033	[T12]	1460	39.42	109.534	159920	kBq/ml
CtxMotor_L	2022R032	[T13]	1460	39.42	81.9249	119610	kBq/ml				CtxMotor_L	2022R033	[T13]	1460	39.42	110.89	161899	kBq/ml
CtxMotor_L	2022R032	[T14]	1460	39.42	74.3641	108572	kBq/ml				CtxMotor_L	2022R033	[T14]	1460	39.42	107.342	156719	kBq/ml
CtxMotor_L	2022R032	[T15]	1460	39.42	71.6451	104602	kBq/ml				CtxMotor_L	2022R033	[T15]	1460	39.42	96.6341	141086	kBq/ml
CtxMotor_L	2022R032	[T16]	1460	39.42	56.4997	82489.6	kBq/ml				CtxMotor_L	2022R033	[T16]	1460	39.42	86.2566	125935	kBq/ml
CtxMotor_L	2022R032	[T17]	1460	39.42	43.2604	63160.2	kBq/ml				CtxMotor_L	2022R033	[T17]	1460	39.42	72.0926	105255	kBq/ml
CtxMotor_L	2022R032	[T18]	1460	39.42	37.6211	54926.7	kBq/ml				CtxMotor_L	2022R033	[T18]	1460	39.42	59.7069	87172.1	kBq/ml
CtxMotor_L	2022R032	[T19]	1460	39.42	30.0094	43813.7	kBq/ml				CtxMotor_L	2022R033	[T19]	1460	39.42	50.9984	74457.7	kBq/ml
CtxMotor_L	2022R032	[T20]	1460	39.42	24.8961	36348.3	kBq/ml				CtxMotor_L	2022R033	[T20]	1460	39.42	45.1847	65969.6	kBq/ml
CtxMotor_L	2022R032	[T21]	1460	39.42	22.2662	32508.7	kBq/ml				CtxMotor_L	2022R033	[T21]	1460	39.42	36.6792	53551.7	kBq/ml
CtxMotor_L	2022R032	[T22]	1460	39.42	20.8408	30427.6	kBq/ml				CtxMotor_L	2022R033	[T22]	1460	39.42	36.5996	53435.4	kBq/ml
CtxMotor_L	2022R032	[T23]	1460	39.42	19.0511	27814.5	kBq/ml				CtxMotor_L	2022R033	[T23]	1460	39.42	31.9265	46612.7	kBq/ml
CtxMotor_L	2022R032	[T24]	1460	39.42	17.471	25507.6	kBq/ml				CtxMotor_L	2022R033	[T24]	1460	39.42	27.4779	40117.8	kBq/ml
CtxMotor_L	2022R032	[T25]	1460	39.42	17.6407	25755.4	kBq/ml				CtxMotor_L	2022R033	[T25]	1460	39.42	28.9975	42336.3	kBq/ml
CtxMotor_L	2022R032	[T26]	1460	39.42	14.8799	21724.7	kBq/ml				CtxMotor_L	2022R033	[T26]	1460	39.42	24.3288	35520	kBq/ml
CtxMotor_L	2022R032	[T27]	1460	39.42	14.8556	21689.2	kBq/ml				CtxMotor_L	2022R033	[T27]	1460	39.42	22.7604	33230.2	kBq/ml
CtxMotor_L	2022R032	[T28]	1460	39.42	13.6924	19990.9	kBq/ml				CtxMotor_L	2022R033	[T28]	1460	39.42	21.6109	31551.9	kBq/ml
CtxMotor_L	2022R032	[T29]	1460	39.42	15.8247	23104.1	kBq/ml				CtxMotor_L	2022R033	[T29]	1460	39.42	22.8022	33291.2	kBq/ml
CtxMotor_L	2022R032	[T30]	1460	39.42	11.8421	17289.5	kBq/ml				CtxMotor_L	2022R033	[T30]	1460	39.42	21.5877	31518.1	kBq/ml
CtxMotor_L	2022R032	[T31]	1460	39.42	11.8091	17241.3	kBq/ml				CtxMotor_L	2022R033	[T31]	1460	39.42	21.0913	30793.3	kBq/ml
CtxMotor_L	2022R032	[T32]	1460	39.42	12.5285	18291.7	kBq/ml				CtxMotor_L	2022R033	[T32]	1460	39.42	20.8084	30380.3	kBq/ml
CtxMotor_L	2022R032	[T33]	1460	39.42	10.8898	15899.1	kBq/ml				CtxMotor_L	2022R033	[T33]	1460	39.42	15.8463	23135.6	kBq/ml
CtxMotor_L	2022R032	[T34]	1460	39.42	10.0594	14686.8	kBq/ml				CtxMotor_L	2022R033	[T34]	1460	39.42	15.2322	22239	kBq/ml
CtxMotor_L	2022R032	[T35]	1460	39.42	9.17469	13395	kBq/ml				CtxMotor_L	2022R033	[T35]	1460	39.42	11.1135	16225.7	kBq/ml
CtxMotor_L	2022R032	[T36]	1460	39.42	8.40079	12265.2	kBq/ml				CtxMotor_L	2022R033	[T36]	1460	39.42	10.6255	15513.2	kBq/ml
CtxMotor_L	2022R032	[T37]	1460	39.42	6.14682	8974.36	kBq/ml				CtxMotor_L	2022R033	[T37]	1460	39.42	8.18361	11948.1	kBq/ml
CtxMotor_L	2022R032	[T38]	1460	39.42	6.87068	10031.2	kBq/ml				CtxMotor_L	2022R033	[T38]	1460	39.42	6.91374	10094.1	kBq/ml
CtxMotor_R	2022R032	[T0]	1460	39.42	-0.897479	-1310.32	kBq/ml				CtxMotor_R	2022R033	[T0]	1460	39.42	1.03984	1518.16	kBq/ml
CtxMotor_R	2022R032	[T1]	1460	39.42	60.0364	87653.1	kBq/ml				CtxMotor_R	2022R033	[T1]	1460	39.42	41.3531	60375.5	kBq/ml
CtxMotor_R	2022R032	[T2]	1460	39.42	116.509	170103	kBq/ml				CtxMotor_R	2022R033	[T2]	1460	39.42	136.61	199450	kBq/ml
CtxMotor_R	2022R032	[T3]	1460	39.42	142.9	208634	kBq/ml				CtxMotor_R	2022R033	[T3]	1460	39.42	139.988	204383	kBq/ml
CtxMotor_R	2022R032	[T4]	1460	39.42	143.241	209132	kBq/ml				CtxMotor_R	2022R033	[T4]	1460	39.42	125.876	183778	kBq/ml
CtxMotor_R	2022R032	[T5]	1460	39.42	143.505	209517	kBq/ml				CtxMotor_R	2022R033	[T5]	1460	39.42	144.038	210295	kBq/ml
CtxMotor_R	2022R032	[T6]	1460	39.42	140.936	205766	kBq/ml				CtxMotor_R	2022R033	[T6]	1460	39.42	134.309	196092	kBq/ml
CtxMotor_R	2022R032	[T7]	1460	39.42	136.428	199185	kBq/ml				CtxMotor_R	2022R033	[T7]	1460	39.42	133.85	195421	kBq/ml
CtxMotor_R	2022R032	[T8]	1460	39.42	133.572	195015	kBq/ml				CtxMotor_R	2022R033	[T8]	1460	39.42	132.65	193670	kBq/ml
CtxMotor_R	2022R032	[T9]	1460	39.42	122.543	178913	kBq/ml				CtxMotor_R	2022R033	[T9]	1460	39.42	132.218	193038	kBq/ml
CtxMotor_R	2022R032	[T10]	1460	39.42	119.996	175194	kBq/ml				CtxMotor_R	2022R033	[T10]	1460	39.42	132.8	193889	kBq/ml
CtxMotor_R	2022R032	[T11]	1460	39.42	106.812	155946	kBq/ml				CtxMotor_R	2022R033	[T11]	1460	39.42	120.486	175910	kBq/ml
CtxMotor_R	2022R032	[T12]	1460	39.42	92.959	135720	kBq/ml				CtxMotor_R	2022R033	[T12]	1460	39.42	115.296	168332	kBq/ml
CtxMotor_R	2022R032	[T13]	1460	39.42	84.8685	123908	kBq/ml				CtxMotor_R	2022R033	[T13]	1460	39.42	115.893	169203	kBq/ml
CtxMotor_R	2022R032	[T14]	1460	39.42	75.9072	110825	kBq/ml				CtxMotor_R	2022R033	[T14]	1460	39.42	99.6758	145527	kBq/ml
CtxMotor_R	2022R032	[T15]	1460	39.42	67.3005	98258.7	kBq/ml				CtxMotor_R	2022R033	[T15]	1460	39.42	98.6357	144008	kBq/ml
CtxMotor_R	2022R032	[T16]	1460	39.42	59.9855	87578.9	kBq/ml				CtxMotor_R	2022R033	[T16]	1460	39.42	84.1065	122796	kBq/ml
CtxMotor_R	2022R032	[T17]	1460	39.42	47.1661	68862.5	kBq/ml				CtxMotor_R	2022R033	[T17]	1460	39.42	80.0844	116923	kBq/ml
CtxMotor_R	2022R032	[T18]	1460	39.42	34.8064	50817.3	kBq/ml				CtxMotor_R	2022R033	[T18]	1460	39.42	65.2159	95215.2	kBq/ml
CtxMotor_R	2022R032	[T19]	1460	39.42	35.0379	51155.3	kBq/ml				CtxMotor_R	2022R033	[T19]	1460	39.42	55.7377	81377.1	kBq/ml
CtxMotor_R	2022R032	[T20]	1460	39.42	29.5684	43169.8	kBq/ml				CtxMotor_R	2022R033	[T20]	1460	39.42	50.7083	74034.1	kBq/ml
CtxMotor_R	2022R032	[T21]	1460	39.42	22.8905	33420.2	kBq/ml				CtxMotor_R	2022R033	[T21]	1460	39.42	39.1841	57208.8	kBq/ml
CtxMotor_R	2022R032	[T22]	1460	39.42	22.294	32549.2	kBq/ml				CtxMotor_R	2022R033	[T22]	1460	39.42	39.4447	57589.2	kBq/ml
CtxMotor_R	2022R032	[T23]	1460	39.42	21.1036	30811.3	kBq/ml				CtxMotor_R	2022R033	[T23]	1460	39.42	34.341	50137.9	kBq/ml
CtxMotor_R	2022R032	[T24]	1460	39.42	15.5839	22752.4	kBq/ml				CtxMotor_R	2022R033	[T24]	1460	39.42	34.5272	50409.7	kBq/ml
CtxMotor_R	2022R032	[T25]	1460	39.42	17.4114	25420.7	kBq/ml				CtxMotor_R	2022R033	[T25]	1460	39.42	27.4667	40101.4	kBq/ml
CtxMotor_R	2022R032	[T26]	1460	39.42	15.7595	23008.8	kBq/ml				CtxMotor_R	2022R033	[T26]	1460	39.42	25.6618	37466.2	kBq/ml
CtxMotor_R	2022R032	[T27]	1460	39.42	16.4118	23961.2	kBq/ml				CtxMotor_R	2022R033	[T27]	1460	39.42	26.3458	38464.8	kBq/ml
CtxMotor_R	2022R032	[T28]	1460	39.42	15.5063	22639.3	kBq/ml				CtxMotor_R	2022R033	[T28]	1460	39.42	26.5717	38794.7	kBq/ml
CtxMotor_R	2022R032	[T29]	1460	39.42	15.0493	21972	kBq/ml				CtxMotor_R	2022R033	[T29]	1460	39.42	24.4724	35729.7	kBq/ml
CtxMotor_R	2022R032	[T30]	1460	39.42	14.6976	21458.5	kBq/ml				CtxMotor_R	2022R033	[T30]	1460	39.42	23.281	33990.3	kBq/ml
CtxMotor_R	2022R032	[T31]	1460	39.42	15.3375	22392.8	kBq/ml				CtxMotor_R	2022R033	[T31]	1460	39.42	21.4351	31295.2	kBq/ml
CtxMotor_R	2022R032	[T32]	1460	39.42	13.8224	20180.7	kBq/ml				CtxMotor_R	2022R033	[T32]	1460	39.42	19.557	28553.3	kBq/ml
CtxMotor_R	2022R032	[T33]	1460	39.42	13.493	19699.8	kBq/ml				CtxMotor_R	2022R033	[T33]	1460	39.42	18.2895	26702.7	kBq/ml
CtxMotor_R	2022R032	[T34]	1460	39.42	11.4545	16723.5	kBq/ml				CtxMotor_R	2022R033	[T34]	1460	39.42	15.3757	22448.5	kBq/ml
CtxMotor_R	2022R032	[T35]	1460	39.42	10.5603	15418	kBq/ml				CtxMotor_R	2022R033	[T35]	1460	39.42	14.0207	20470.2	kBq/ml
CtxMotor_R	2022R032	[T36]	1460	39.42	9.22878	13474	kBq/ml				CtxMotor_R	2022R033	[T36]	1460	39.42	12.2077	17823.2	kBq/ml
CtxMotor_R	2022R032	[T37]	1460	39.42	8.72045	12731.9	kBq/ml				CtxMotor_R	2022R033	[T37]	1460	39.42	10.2754	15002.1	kBq/ml
CtxMotor_R	2022R032	[T38]	1460	39.42	7.80805	11399.8	kBq/ml				CtxMotor_R	2022R033	[T38]	1460	39.42	9.68819	14144.8	kBq/ml
CtxOrbit_L	2022R032	[T0]	382	10.314	-1.65026	-630.4	kBq/ml				CtxOrbit_L	2022R033	[T0]	382	10.314	-1.01632	-388.235	kBq/ml
CtxOrbit_L	2022R032	[T1]	382	10.314	63.4331	24231.4	kBq/ml				CtxOrbit_L	2022R033	[T1]	382	10.314	8.06985	3082.68	kBq/ml
CtxOrbit_L	2022R032	[T2]	382	10.314	130.641	49904.8	kBq/ml				CtxOrbit_L	2022R033	[T2]	382	10.314	132.87	50756.2	kBq/ml
CtxOrbit_L	2022R032	[T3]	382	10.314	126.837	48451.6	kBq/ml				CtxOrbit_L	2022R033	[T3]	382	10.314	124.639	47611.9	kBq/ml
CtxOrbit_L	2022R032	[T4]	382	10.314	142.888	54583.1	kBq/ml				CtxOrbit_L	2022R033	[T4]	382	10.314	128.005	48897.9	kBq/ml
CtxOrbit_L	2022R032	[T5]	382	10.314	146.342	55902.5	kBq/ml				CtxOrbit_L	2022R033	[T5]	382	10.314	123.965	47354.4	kBq/ml
CtxOrbit_L	2022R032	[T6]	382	10.314	123.603	47216.2	kBq/ml				CtxOrbit_L	2022R033	[T6]	382	10.314	136.387	52100	kBq/ml
CtxOrbit_L	2022R032	[T7]	382	10.314	129.601	49507.5	kBq/ml				CtxOrbit_L	2022R033	[T7]	382	10.314	158.479	60538.9	kBq/ml
CtxOrbit_L	2022R032	[T8]	382	10.314	114.002	43548.9	kBq/ml				CtxOrbit_L	2022R033	[T8]	382	10.314	152.328	58189.1	kBq/ml
CtxOrbit_L	2022R032	[T9]	382	10.314	119.342	45588.5	kBq/ml				CtxOrbit_L	2022R033	[T9]	382	10.314	129.339	49407.3	kBq/ml
CtxOrbit_L	2022R032	[T10]	382	10.314	108.086	41288.8	kBq/ml				CtxOrbit_L	2022R033	[T10]	382	10.314	122.858	46931.7	kBq/ml
CtxOrbit_L	2022R032	[T11]	382	10.314	103.226	39432.2	kBq/ml				CtxOrbit_L	2022R033	[T11]	382	10.314	135.671	51826.2	kBq/ml
CtxOrbit_L	2022R032	[T12]	382	10.314	86.9957	33232.4	kBq/ml				CtxOrbit_L	2022R033	[T12]	382	10.314	121.05	46241.2	kBq/ml
CtxOrbit_L	2022R032	[T13]	382	10.314	82.01	31327.8	kBq/ml				CtxOrbit_L	2022R033	[T13]	382	10.314	113.844	43488.5	kBq/ml
CtxOrbit_L	2022R032	[T14]	382	10.314	70.6702	26996	kBq/ml				CtxOrbit_L	2022R033	[T14]	382	10.314	95.8793	36625.9	kBq/ml
CtxOrbit_L	2022R032	[T15]	382	10.314	68.4636	26153.1	kBq/ml				CtxOrbit_L	2022R033	[T15]	382	10.314	102.719	39238.8	kBq/ml
CtxOrbit_L	2022R032	[T16]	382	10.314	56.5453	21600.3	kBq/ml				CtxOrbit_L	2022R033	[T16]	382	10.314	93.5813	35748.1	kBq/ml
CtxOrbit_L	2022R032	[T17]	382	10.314	42.7389	16326.3	kBq/ml				CtxOrbit_L	2022R033	[T17]	382	10.314	81.2814	31049.5	kBq/ml
CtxOrbit_L	2022R032	[T18]	382	10.314	36.6956	14017.7	kBq/ml				CtxOrbit_L	2022R033	[T18]	382	10.314	59.0491	22556.7	kBq/ml
CtxOrbit_L	2022R032	[T19]	382	10.314	35.2374	13460.7	kBq/ml				CtxOrbit_L	2022R033	[T19]	382	10.314	56.8522	21717.5	kBq/ml
CtxOrbit_L	2022R032	[T20]	382	10.314	28.5536	10907.5	kBq/ml				CtxOrbit_L	2022R033	[T20]	382	10.314	45.895	17531.9	kBq/ml
CtxOrbit_L	2022R032	[T21]	382	10.314	28.9605	11062.9	kBq/ml				CtxOrbit_L	2022R033	[T21]	382	10.314	44.1734	16874.2	kBq/ml
CtxOrbit_L	2022R032	[T22]	382	10.314	21.5474	8231.11	kBq/ml				CtxOrbit_L	2022R033	[T22]	382	10.314	31.1149	11885.9	kBq/ml
CtxOrbit_L	2022R032	[T23]	382	10.314	22.3515	8538.27	kBq/ml				CtxOrbit_L	2022R033	[T23]	382	10.314	36.5439	13959.8	kBq/ml
CtxOrbit_L	2022R032	[T24]	382	10.314	21.3271	8146.94	kBq/ml				CtxOrbit_L	2022R033	[T24]	382	10.314	32.6105	12457.2	kBq/ml
CtxOrbit_L	2022R032	[T25]	382	10.314	20.5297	7842.35	kBq/ml				CtxOrbit_L	2022R033	[T25]	382	10.314	31.5219	12041.4	kBq/ml
CtxOrbit_L	2022R032	[T26]	382	10.314	17.5878	6718.55	kBq/ml				CtxOrbit_L	2022R033	[T26]	382	10.314	25.5492	9759.78	kBq/ml
CtxOrbit_L	2022R032	[T27]	382	10.314	17.0019	6494.72	kBq/ml				CtxOrbit_L	2022R033	[T27]	382	10.314	26.6637	10185.5	kBq/ml
CtxOrbit_L	2022R032	[T28]	382	10.314	18.7727	7171.16	kBq/ml				CtxOrbit_L	2022R033	[T28]	382	10.314	24.9163	9518.04	kBq/ml
CtxOrbit_L	2022R032	[T29]	382	10.314	19.5092	7452.51	kBq/ml				CtxOrbit_L	2022R033	[T29]	382	10.314	20.6329	7881.77	kBq/ml
CtxOrbit_L	2022R032	[T30]	382	10.314	12.5468	4792.88	kBq/ml				CtxOrbit_L	2022R033	[T30]	382	10.314	27.0365	10328	kBq/ml
CtxOrbit_L	2022R032	[T31]	382	10.314	13.9782	5339.66	kBq/ml				CtxOrbit_L	2022R033	[T31]	382	10.314	20.9445	8000.82	kBq/ml
CtxOrbit_L	2022R032	[T32]	382	10.314	13.5182	5163.97	kBq/ml				CtxOrbit_L	2022R033	[T32]	382	10.314	18.7075	7146.25	kBq/ml
CtxOrbit_L	2022R032	[T33]	382	10.314	12.0732	4611.95	kBq/ml				CtxOrbit_L	2022R033	[T33]	382	10.314	18.7393	7158.43	kBq/ml
CtxOrbit_L	2022R032	[T34]	382	10.314	13.7253	5243.07	kBq/ml				CtxOrbit_L	2022R033	[T34]	382	10.314	16.29	6222.79	kBq/ml
CtxOrbit_L	2022R032	[T35]	382	10.314	9.16611	3501.45	kBq/ml				CtxOrbit_L	2022R033	[T35]	382	10.314	12.8938	4925.43	kBq/ml
CtxOrbit_L	2022R032	[T36]	382	10.314	11.2417	4294.35	kBq/ml				CtxOrbit_L	2022R033	[T36]	382	10.314	15.5142	5926.44	kBq/ml
CtxOrbit_L	2022R032	[T37]	382	10.314	8.89849	3399.22	kBq/ml				CtxOrbit_L	2022R033	[T37]	382	10.314	11.3482	4335.03	kBq/ml
CtxOrbit_L	2022R032	[T38]	382	10.314	9.61233	3671.91	kBq/ml				CtxOrbit_L	2022R033	[T38]	382	10.314	10.6529	4069.42	kBq/ml
CtxOrbit_R	2022R032	[T0]	382	10.314	2.27467	868.925	kBq/ml				CtxOrbit_R	2022R033	[T0]	382	10.314	-1.31437	-502.089	kBq/ml
CtxOrbit_R	2022R032	[T1]	382	10.314	65.0251	24839.6	kBq/ml				CtxOrbit_R	2022R033	[T1]	382	10.314	31.0942	11878	kBq/ml
CtxOrbit_R	2022R032	[T2]	382	10.314	158.395	60506.8	kBq/ml				CtxOrbit_R	2022R033	[T2]	382	10.314	97.0197	37061.5	kBq/ml
CtxOrbit_R	2022R032	[T3]	382	10.314	142.955	54608.8	kBq/ml				CtxOrbit_R	2022R033	[T3]	382	10.314	159.512	60933.6	kBq/ml
CtxOrbit_R	2022R032	[T4]	382	10.314	151.436	57848.6	kBq/ml				CtxOrbit_R	2022R033	[T4]	382	10.314	148.571	56754	kBq/ml
CtxOrbit_R	2022R032	[T5]	382	10.314	132.341	50554.2	kBq/ml				CtxOrbit_R	2022R033	[T5]	382	10.314	150.904	57645.3	kBq/ml
CtxOrbit_R	2022R032	[T6]	382	10.314	135.133	51620.9	kBq/ml				CtxOrbit_R	2022R033	[T6]	382	10.314	144.361	55145.8	kBq/ml
CtxOrbit_R	2022R032	[T7]	382	10.314	106.801	40798.1	kBq/ml				CtxOrbit_R	2022R033	[T7]	382	10.314	142.35	54377.5	kBq/ml
CtxOrbit_R	2022R032	[T8]	382	10.314	133.184	50876.3	kBq/ml				CtxOrbit_R	2022R033	[T8]	382	10.314	133.647	51053.2	kBq/ml
CtxOrbit_R	2022R032	[T9]	382	10.314	129.019	49285.3	kBq/ml				CtxOrbit_R	2022R033	[T9]	382	10.314	151.33	57808.1	kBq/ml
CtxOrbit_R	2022R032	[T10]	382	10.314	106.701	40759.7	kBq/ml				CtxOrbit_R	2022R033	[T10]	382	10.314	136.532	52155.2	kBq/ml
CtxOrbit_R	2022R032	[T11]	382	10.314	101.209	38661.8	kBq/ml				CtxOrbit_R	2022R033	[T11]	382	10.314	113.537	43371	kBq/ml
CtxOrbit_R	2022R032	[T12]	382	10.314	88.4275	33779.3	kBq/ml				CtxOrbit_R	2022R033	[T12]	382	10.314	127.916	48863.8	kBq/ml
CtxOrbit_R	2022R032	[T13]	382	10.314	82.5987	31552.7	kBq/ml				CtxOrbit_R	2022R033	[T13]	382	10.314	112.631	43024.9	kBq/ml
CtxOrbit_R	2022R032	[T14]	382	10.314	81.8076	31250.5	kBq/ml				CtxOrbit_R	2022R033	[T14]	382	10.314	107.925	41227.2	kBq/ml
CtxOrbit_R	2022R032	[T15]	382	10.314	69.9232	26710.7	kBq/ml				CtxOrbit_R	2022R033	[T15]	382	10.314	95.6473	36537.3	kBq/ml
CtxOrbit_R	2022R032	[T16]	382	10.314	56.0803	21422.7	kBq/ml				CtxOrbit_R	2022R033	[T16]	382	10.314	93.5688	35743.3	kBq/ml
CtxOrbit_R	2022R032	[T17]	382	10.314	46.4481	17743.2	kBq/ml				CtxOrbit_R	2022R033	[T17]	382	10.314	78.6246	30034.6	kBq/ml
CtxOrbit_R	2022R032	[T18]	382	10.314	42.4748	16225.4	kBq/ml				CtxOrbit_R	2022R033	[T18]	382	10.314	62.6142	23918.6	kBq/ml
CtxOrbit_R	2022R032	[T19]	382	10.314	34.1276	13036.7	kBq/ml				CtxOrbit_R	2022R033	[T19]	382	10.314	57.757	22063.2	kBq/ml
CtxOrbit_R	2022R032	[T20]	382	10.314	29.8484	11402.1	kBq/ml				CtxOrbit_R	2022R033	[T20]	382	10.314	55.2273	21096.8	kBq/ml
CtxOrbit_R	2022R032	[T21]	382	10.314	26.6071	10163.9	kBq/ml				CtxOrbit_R	2022R033	[T21]	382	10.314	48.4095	18492.4	kBq/ml
CtxOrbit_R	2022R032	[T22]	382	10.314	24.9317	9523.92	kBq/ml				CtxOrbit_R	2022R033	[T22]	382	10.314	37.8701	14466.4	kBq/ml
CtxOrbit_R	2022R032	[T23]	382	10.314	20.4746	7821.29	kBq/ml				CtxOrbit_R	2022R033	[T23]	382	10.314	33.7469	12891.3	kBq/ml
CtxOrbit_R	2022R032	[T24]	382	10.314	25.197	9625.26	kBq/ml				CtxOrbit_R	2022R033	[T24]	382	10.314	30.4413	11628.6	kBq/ml
CtxOrbit_R	2022R032	[T25]	382	10.314	16.6273	6351.63	kBq/ml				CtxOrbit_R	2022R033	[T25]	382	10.314	37.5095	14328.6	kBq/ml
CtxOrbit_R	2022R032	[T26]	382	10.314	18.8311	7193.48	kBq/ml				CtxOrbit_R	2022R033	[T26]	382	10.314	30.1254	11507.9	kBq/ml
CtxOrbit_R	2022R032	[T27]	382	10.314	22.8437	8726.3	kBq/ml				CtxOrbit_R	2022R033	[T27]	382	10.314	24.3883	9316.35	kBq/ml
CtxOrbit_R	2022R032	[T28]	382	10.314	21.2599	8121.27	kBq/ml				CtxOrbit_R	2022R033	[T28]	382	10.314	24.1907	9240.85	kBq/ml
CtxOrbit_R	2022R032	[T29]	382	10.314	19.379	7402.76	kBq/ml				CtxOrbit_R	2022R033	[T29]	382	10.314	23.2439	8879.16	kBq/ml
CtxOrbit_R	2022R032	[T30]	382	10.314	11.7584	4491.71	kBq/ml				CtxOrbit_R	2022R033	[T30]	382	10.314	23.9505	9149.1	kBq/ml
CtxOrbit_R	2022R032	[T31]	382	10.314	16.8475	6435.75	kBq/ml				CtxOrbit_R	2022R033	[T31]	382	10.314	26.4931	10120.4	kBq/ml
CtxOrbit_R	2022R032	[T32]	382	10.314	14.1796	5416.59	kBq/ml				CtxOrbit_R	2022R033	[T32]	382	10.314	21.8781	8357.44	kBq/ml
CtxOrbit_R	2022R032	[T33]	382	10.314	12.8305	4901.23	kBq/ml				CtxOrbit_R	2022R033	[T33]	382	10.314	20.3692	7781.04	kBq/ml
CtxOrbit_R	2022R032	[T34]	382	10.314	14.2738	5452.61	kBq/ml				CtxOrbit_R	2022R033	[T34]	382	10.314	16.6986	6378.88	kBq/ml
CtxOrbit_R	2022R032	[T35]	382	10.314	11.4906	4389.39	kBq/ml				CtxOrbit_R	2022R033	[T35]	382	10.314	16.7127	6384.24	kBq/ml
CtxOrbit_R	2022R032	[T36]	382	10.314	11.7916	4504.4	kBq/ml				CtxOrbit_R	2022R033	[T36]	382	10.314	11.4873	4388.16	kBq/ml
CtxOrbit_R	2022R032	[T37]	382	10.314	11.1229	4248.95	kBq/ml				CtxOrbit_R	2022R033	[T37]	382	10.314	11.5847	4425.37	kBq/ml
CtxOrbit_R	2022R032	[T38]	382	10.314	10.9201	4171.46	kBq/ml				CtxOrbit_R	2022R033	[T38]	382	10.314	9.21556	3520.34	kBq/ml
CtxPassoc_L	2022R032	[T0]	198	5.346	0.0468548	9.27724	kBq/ml				CtxPassoc_L	2022R033	[T0]	198	5.346	2.24652	444.81	kBq/ml
CtxPassoc_L	2022R032	[T1]	198	5.346	26.0745	5162.75	kBq/ml				CtxPassoc_L	2022R033	[T1]	198	5.346	38.0366	7531.25	kBq/ml
CtxPassoc_L	2022R032	[T2]	198	5.346	92.7497	18364.4	kBq/ml				CtxPassoc_L	2022R033	[T2]	198	5.346	92.8364	18381.6	kBq/ml
CtxPassoc_L	2022R032	[T3]	198	5.346	131.625	26061.8	kBq/ml				CtxPassoc_L	2022R033	[T3]	198	5.346	134.69	26668.5	kBq/ml
CtxPassoc_L	2022R032	[T4]	198	5.346	112.98	22370.1	kBq/ml				CtxPassoc_L	2022R033	[T4]	198	5.346	85.9592	17019.9	kBq/ml
CtxPassoc_L	2022R032	[T5]	198	5.346	105.697	20928	kBq/ml				CtxPassoc_L	2022R033	[T5]	198	5.346	132.398	26214.7	kBq/ml
CtxPassoc_L	2022R032	[T6]	198	5.346	122.225	24200.6	kBq/ml				CtxPassoc_L	2022R033	[T6]	198	5.346	130.534	25845.8	kBq/ml
CtxPassoc_L	2022R032	[T7]	198	5.346	112.18	22211.6	kBq/ml				CtxPassoc_L	2022R033	[T7]	198	5.346	97.7516	19354.8	kBq/ml
CtxPassoc_L	2022R032	[T8]	198	5.346	126.758	25098.1	kBq/ml				CtxPassoc_L	2022R033	[T8]	198	5.346	125.083	24766.5	kBq/ml
CtxPassoc_L	2022R032	[T9]	198	5.346	113.187	22411	kBq/ml				CtxPassoc_L	2022R033	[T9]	198	5.346	120.605	23879.7	kBq/ml
CtxPassoc_L	2022R032	[T10]	198	5.346	114.939	22757.9	kBq/ml				CtxPassoc_L	2022R033	[T10]	198	5.346	111.599	22096.6	kBq/ml
CtxPassoc_L	2022R032	[T11]	198	5.346	95.8923	18986.7	kBq/ml				CtxPassoc_L	2022R033	[T11]	198	5.346	107.383	21261.9	kBq/ml
CtxPassoc_L	2022R032	[T12]	198	5.346	80.9878	16035.6	kBq/ml				CtxPassoc_L	2022R033	[T12]	198	5.346	115.484	22865.8	kBq/ml
CtxPassoc_L	2022R032	[T13]	198	5.346	77.6004	15364.9	kBq/ml				CtxPassoc_L	2022R033	[T13]	198	5.346	106.254	21038.2	kBq/ml
CtxPassoc_L	2022R032	[T14]	198	5.346	65.9805	13064.1	kBq/ml				CtxPassoc_L	2022R033	[T14]	198	5.346	92.9677	18407.6	kBq/ml
CtxPassoc_L	2022R032	[T15]	198	5.346	52.3362	10362.6	kBq/ml				CtxPassoc_L	2022R033	[T15]	198	5.346	98.9329	19588.7	kBq/ml
CtxPassoc_L	2022R032	[T16]	198	5.346	57.572	11399.3	kBq/ml				CtxPassoc_L	2022R033	[T16]	198	5.346	79.892	15818.6	kBq/ml
CtxPassoc_L	2022R032	[T17]	198	5.346	44.408	8792.79	kBq/ml				CtxPassoc_L	2022R033	[T17]	198	5.346	70.2563	13910.8	kBq/ml
CtxPassoc_L	2022R032	[T18]	198	5.346	32.7967	6493.76	kBq/ml				CtxPassoc_L	2022R033	[T18]	198	5.346	60.5282	11984.6	kBq/ml
CtxPassoc_L	2022R032	[T19]	198	5.346	26.5673	5260.33	kBq/ml				CtxPassoc_L	2022R033	[T19]	198	5.346	49.3727	9775.8	kBq/ml
CtxPassoc_L	2022R032	[T20]	198	5.346	22.5072	4456.42	kBq/ml				CtxPassoc_L	2022R033	[T20]	198	5.346	45.527	9014.35	kBq/ml
CtxPassoc_L	2022R032	[T21]	198	5.346	17.8219	3528.73	kBq/ml				CtxPassoc_L	2022R033	[T21]	198	5.346	38.8154	7685.44	kBq/ml
CtxPassoc_L	2022R032	[T22]	198	5.346	12.9062	2555.43	kBq/ml				CtxPassoc_L	2022R033	[T22]	198	5.346	32.4825	6431.54	kBq/ml
CtxPassoc_L	2022R032	[T23]	198	5.346	17.4567	3456.43	kBq/ml				CtxPassoc_L	2022R033	[T23]	198	5.346	35.5601	7040.89	kBq/ml
CtxPassoc_L	2022R032	[T24]	198	5.346	15.6837	3105.38	kBq/ml				CtxPassoc_L	2022R033	[T24]	198	5.346	35.2426	6978.03	kBq/ml
CtxPassoc_L	2022R032	[T25]	198	5.346	15.0955	2988.91	kBq/ml				CtxPassoc_L	2022R033	[T25]	198	5.346	34.6264	6856.03	kBq/ml
CtxPassoc_L	2022R032	[T26]	198	5.346	15.8661	3141.48	kBq/ml				CtxPassoc_L	2022R033	[T26]	198	5.346	25.8006	5108.52	kBq/ml
CtxPassoc_L	2022R032	[T27]	198	5.346	11.6474	2306.19	kBq/ml				CtxPassoc_L	2022R033	[T27]	198	5.346	23.9721	4746.48	kBq/ml
CtxPassoc_L	2022R032	[T28]	198	5.346	12.1328	2402.3	kBq/ml				CtxPassoc_L	2022R033	[T28]	198	5.346	15.0043	2970.86	kBq/ml
CtxPassoc_L	2022R032	[T29]	198	5.346	15.7432	3117.14	kBq/ml				CtxPassoc_L	2022R033	[T29]	198	5.346	17.9554	3555.17	kBq/ml
CtxPassoc_L	2022R032	[T30]	198	5.346	8.01515	1587	kBq/ml				CtxPassoc_L	2022R033	[T30]	198	5.346	19.9702	3954.1	kBq/ml
CtxPassoc_L	2022R032	[T31]	198	5.346	19.0284	3767.63	kBq/ml				CtxPassoc_L	2022R033	[T31]	198	5.346	21.1489	4187.49	kBq/ml
CtxPassoc_L	2022R032	[T32]	198	5.346	7.66987	1518.63	kBq/ml				CtxPassoc_L	2022R033	[T32]	198	5.346	21.3053	4218.44	kBq/ml
CtxPassoc_L	2022R032	[T33]	198	5.346	10.2545	2030.4	kBq/ml				CtxPassoc_L	2022R033	[T33]	198	5.346	17.6694	3498.54	kBq/ml
CtxPassoc_L	2022R032	[T34]	198	5.346	8.19821	1623.24	kBq/ml				CtxPassoc_L	2022R033	[T34]	198	5.346	14.0909	2789.99	kBq/ml
CtxPassoc_L	2022R032	[T35]	198	5.346	6.87494	1361.24	kBq/ml				CtxPassoc_L	2022R033	[T35]	198	5.346	12.5292	2480.78	kBq/ml
CtxPassoc_L	2022R032	[T36]	198	5.346	6.18876	1225.38	kBq/ml				CtxPassoc_L	2022R033	[T36]	198	5.346	11.5482	2286.55	kBq/ml
CtxPassoc_L	2022R032	[T37]	198	5.346	6.41296	1269.77	kBq/ml				CtxPassoc_L	2022R033	[T37]	198	5.346	9.90042	1960.28	kBq/ml
CtxPassoc_L	2022R032	[T38]	198	5.346	5.51457	1091.88	kBq/ml				CtxPassoc_L	2022R033	[T38]	198	5.346	7.89722	1563.65	kBq/ml
CtxPassoc_R	2022R032	[T0]	198	5.346	-0.374994	-74.2488	kBq/ml				CtxPassoc_R	2022R033	[T0]	198	5.346	0.0718691	14.2301	kBq/ml
CtxPassoc_R	2022R032	[T1]	198	5.346	37.9748	7519.01	kBq/ml				CtxPassoc_R	2022R033	[T1]	198	5.346	31.8966	6315.52	kBq/ml
CtxPassoc_R	2022R032	[T2]	198	5.346	98.7629	19555.1	kBq/ml				CtxPassoc_R	2022R033	[T2]	198	5.346	80.101	15860	kBq/ml
CtxPassoc_R	2022R032	[T3]	198	5.346	146.383	28983.8	kBq/ml				CtxPassoc_R	2022R033	[T3]	198	5.346	127.731	25290.8	kBq/ml
CtxPassoc_R	2022R032	[T4]	198	5.346	152.51	30197	kBq/ml				CtxPassoc_R	2022R033	[T4]	198	5.346	104.477	20686.4	kBq/ml
CtxPassoc_R	2022R032	[T5]	198	5.346	118.005	23365	kBq/ml				CtxPassoc_R	2022R033	[T5]	198	5.346	135.526	26834.1	kBq/ml
CtxPassoc_R	2022R032	[T6]	198	5.346	138.892	27500.7	kBq/ml				CtxPassoc_R	2022R033	[T6]	198	5.346	114.185	22608.5	kBq/ml
CtxPassoc_R	2022R032	[T7]	198	5.346	124.429	24636.9	kBq/ml				CtxPassoc_R	2022R033	[T7]	198	5.346	113.247	22422.9	kBq/ml
CtxPassoc_R	2022R032	[T8]	198	5.346	133.378	26408.8	kBq/ml				CtxPassoc_R	2022R033	[T8]	198	5.346	131.533	26043.6	kBq/ml
CtxPassoc_R	2022R032	[T9]	198	5.346	122.305	24216.4	kBq/ml				CtxPassoc_R	2022R033	[T9]	198	5.346	123.124	24378.6	kBq/ml
CtxPassoc_R	2022R032	[T10]	198	5.346	114.55	22681	kBq/ml				CtxPassoc_R	2022R033	[T10]	198	5.346	112.206	22216.7	kBq/ml
CtxPassoc_R	2022R032	[T11]	198	5.346	91.9689	18209.8	kBq/ml				CtxPassoc_R	2022R033	[T11]	198	5.346	106.989	21183.9	kBq/ml
CtxPassoc_R	2022R032	[T12]	198	5.346	90.8561	17989.5	kBq/ml				CtxPassoc_R	2022R033	[T12]	198	5.346	109.415	21664.2	kBq/ml
CtxPassoc_R	2022R032	[T13]	198	5.346	80.6644	15971.5	kBq/ml				CtxPassoc_R	2022R033	[T13]	198	5.346	93.4838	18509.8	kBq/ml
CtxPassoc_R	2022R032	[T14]	198	5.346	67.4136	13347.9	kBq/ml				CtxPassoc_R	2022R033	[T14]	198	5.346	100.857	19969.6	kBq/ml
CtxPassoc_R	2022R032	[T15]	198	5.346	71.6314	14183	kBq/ml				CtxPassoc_R	2022R033	[T15]	198	5.346	97.0252	19211	kBq/ml
CtxPassoc_R	2022R032	[T16]	198	5.346	53.6077	10614.3	kBq/ml				CtxPassoc_R	2022R033	[T16]	198	5.346	77.8573	15415.7	kBq/ml
CtxPassoc_R	2022R032	[T17]	198	5.346	46.9223	9290.62	kBq/ml				CtxPassoc_R	2022R033	[T17]	198	5.346	72.2415	14303.8	kBq/ml
CtxPassoc_R	2022R032	[T18]	198	5.346	32.396	6414.4	kBq/ml				CtxPassoc_R	2022R033	[T18]	198	5.346	54.7923	10848.9	kBq/ml
CtxPassoc_R	2022R032	[T19]	198	5.346	28.6836	5679.36	kBq/ml				CtxPassoc_R	2022R033	[T19]	198	5.346	58.154	11514.5	kBq/ml
CtxPassoc_R	2022R032	[T20]	198	5.346	24.4834	4847.7	kBq/ml				CtxPassoc_R	2022R033	[T20]	198	5.346	51.1643	10130.5	kBq/ml
CtxPassoc_R	2022R032	[T21]	198	5.346	23.4712	4647.3	kBq/ml				CtxPassoc_R	2022R033	[T21]	198	5.346	45.3978	8988.76	kBq/ml
CtxPassoc_R	2022R032	[T22]	198	5.346	23.5096	4654.9	kBq/ml				CtxPassoc_R	2022R033	[T22]	198	5.346	39.3259	7786.53	kBq/ml
CtxPassoc_R	2022R032	[T23]	198	5.346	18.5881	3680.43	kBq/ml				CtxPassoc_R	2022R033	[T23]	198	5.346	34.2824	6787.91	kBq/ml
CtxPassoc_R	2022R032	[T24]	198	5.346	20.0249	3964.94	kBq/ml				CtxPassoc_R	2022R033	[T24]	198	5.346	31.7333	6283.19	kBq/ml
CtxPassoc_R	2022R032	[T25]	198	5.346	14.1427	2800.25	kBq/ml				CtxPassoc_R	2022R033	[T25]	198	5.346	30.7497	6088.44	kBq/ml
CtxPassoc_R	2022R032	[T26]	198	5.346	20.9378	4145.69	kBq/ml				CtxPassoc_R	2022R033	[T26]	198	5.346	22.4907	4453.16	kBq/ml
CtxPassoc_R	2022R032	[T27]	198	5.346	17.7909	3522.59	kBq/ml				CtxPassoc_R	2022R033	[T27]	198	5.346	24.475	4846.05	kBq/ml
CtxPassoc_R	2022R032	[T28]	198	5.346	15.5882	3086.46	kBq/ml				CtxPassoc_R	2022R033	[T28]	198	5.346	20.3999	4039.17	kBq/ml
CtxPassoc_R	2022R032	[T29]	198	5.346	12.1991	2415.42	kBq/ml				CtxPassoc_R	2022R033	[T29]	198	5.346	22.818	4517.97	kBq/ml
CtxPassoc_R	2022R032	[T30]	198	5.346	12.0968	2395.16	kBq/ml				CtxPassoc_R	2022R033	[T30]	198	5.346	21.2158	4200.72	kBq/ml
CtxPassoc_R	2022R032	[T31]	198	5.346	14.5857	2887.97	kBq/ml				CtxPassoc_R	2022R033	[T31]	198	5.346	22.5436	4463.63	kBq/ml
CtxPassoc_R	2022R032	[T32]	198	5.346	9.50435	1881.86	kBq/ml				CtxPassoc_R	2022R033	[T32]	198	5.346	23.8	4712.4	kBq/ml
CtxPassoc_R	2022R032	[T33]	198	5.346	10.9728	2172.62	kBq/ml				CtxPassoc_R	2022R033	[T33]	198	5.346	16.6297	3292.67	kBq/ml
CtxPassoc_R	2022R032	[T34]	198	5.346	9.96898	1973.86	kBq/ml				CtxPassoc_R	2022R033	[T34]	198	5.346	16.7837	3323.17	kBq/ml
CtxPassoc_R	2022R032	[T35]	198	5.346	6.96601	1379.27	kBq/ml				CtxPassoc_R	2022R033	[T35]	198	5.346	12.4853	2472.08	kBq/ml
CtxPassoc_R	2022R032	[T36]	198	5.346	7.39866	1464.93	kBq/ml				CtxPassoc_R	2022R033	[T36]	198	5.346	11.2062	2218.82	kBq/ml
CtxPassoc_R	2022R032	[T37]	198	5.346	5.2926	1047.94	kBq/ml				CtxPassoc_R	2022R033	[T37]	198	5.346	9.05337	1792.57	kBq/ml
CtxPassoc_R	2022R032	[T38]	198	5.346	6.49732	1286.47	kBq/ml				CtxPassoc_R	2022R033	[T38]	198	5.346	10.845	2147.31	kBq/ml
CtxPirif_L	2022R032	[T0]	673	18.171	-1.63557	-1100.74	kBq/ml				CtxPirif_L	2022R033	[T0]	673	18.171	5.99164	4032.38	kBq/ml
CtxPirif_L	2022R032	[T1]	673	18.171	50.6291	34073.4	kBq/ml				CtxPirif_L	2022R033	[T1]	673	18.171	55.2028	37151.5	kBq/ml
CtxPirif_L	2022R032	[T2]	673	18.171	110.925	74652.6	kBq/ml				CtxPirif_L	2022R033	[T2]	673	18.171	88.0448	59254.2	kBq/ml
CtxPirif_L	2022R032	[T3]	673	18.171	94.3883	63523.3	kBq/ml				CtxPirif_L	2022R033	[T3]	673	18.171	89.0121	59905.1	kBq/ml
CtxPirif_L	2022R032	[T4]	673	18.171	93.1844	62713.1	kBq/ml				CtxPirif_L	2022R033	[T4]	673	18.171	85.3119	57414.9	kBq/ml
CtxPirif_L	2022R032	[T5]	673	18.171	104.187	70117.6	kBq/ml				CtxPirif_L	2022R033	[T5]	673	18.171	103.768	69836.1	kBq/ml
CtxPirif_L	2022R032	[T6]	673	18.171	77.5314	52178.6	kBq/ml				CtxPirif_L	2022R033	[T6]	673	18.171	91.4145	61521.9	kBq/ml
CtxPirif_L	2022R032	[T7]	673	18.171	79.4005	53436.5	kBq/ml				CtxPirif_L	2022R033	[T7]	673	18.171	90.7459	61072	kBq/ml
CtxPirif_L	2022R032	[T8]	673	18.171	91.7936	61777.1	kBq/ml				CtxPirif_L	2022R033	[T8]	673	18.171	93.199	62722.9	kBq/ml
CtxPirif_L	2022R032	[T9]	673	18.171	81.8452	55081.8	kBq/ml				CtxPirif_L	2022R033	[T9]	673	18.171	87.9552	59193.8	kBq/ml
CtxPirif_L	2022R032	[T10]	673	18.171	74.1044	49872.3	kBq/ml				CtxPirif_L	2022R033	[T10]	673	18.171	89.1381	59990	kBq/ml
CtxPirif_L	2022R032	[T11]	673	18.171	66.621	44835.9	kBq/ml				CtxPirif_L	2022R033	[T11]	673	18.171	81.1339	54603.1	kBq/ml
CtxPirif_L	2022R032	[T12]	673	18.171	62.2076	41865.7	kBq/ml				CtxPirif_L	2022R033	[T12]	673	18.171	90.0498	60603.5	kBq/ml
CtxPirif_L	2022R032	[T13]	673	18.171	59.2394	39868.1	kBq/ml				CtxPirif_L	2022R033	[T13]	673	18.171	87.2096	58692.1	kBq/ml
CtxPirif_L	2022R032	[T14]	673	18.171	56.3497	37923.4	kBq/ml				CtxPirif_L	2022R033	[T14]	673	18.171	80.3314	54063	kBq/ml
CtxPirif_L	2022R032	[T15]	673	18.171	51.4761	34643.4	kBq/ml				CtxPirif_L	2022R033	[T15]	673	18.171	83.504	56198.2	kBq/ml
CtxPirif_L	2022R032	[T16]	673	18.171	48.7006	32775.5	kBq/ml				CtxPirif_L	2022R033	[T16]	673	18.171	72.3462	48689	kBq/ml
CtxPirif_L	2022R032	[T17]	673	18.171	40.5698	27303.5	kBq/ml				CtxPirif_L	2022R033	[T17]	673	18.171	63.2759	42584.7	kBq/ml
CtxPirif_L	2022R032	[T18]	673	18.171	34.0627	22924.2	kBq/ml				CtxPirif_L	2022R033	[T18]	673	18.171	56.8615	38267.8	kBq/ml
CtxPirif_L	2022R032	[T19]	673	18.171	32.0371	21561	kBq/ml				CtxPirif_L	2022R033	[T19]	673	18.171	51.4043	34595.1	kBq/ml
CtxPirif_L	2022R032	[T20]	673	18.171	24.2635	16329.3	kBq/ml				CtxPirif_L	2022R033	[T20]	673	18.171	43.7117	29417.9	kBq/ml
CtxPirif_L	2022R032	[T21]	673	18.171	23.9492	16117.8	kBq/ml				CtxPirif_L	2022R033	[T21]	673	18.171	36.8133	24775.3	kBq/ml
CtxPirif_L	2022R032	[T22]	673	18.171	24.7614	16664.5	kBq/ml				CtxPirif_L	2022R033	[T22]	673	18.171	37.4335	25192.7	kBq/ml
CtxPirif_L	2022R032	[T23]	673	18.171	22.6089	15215.8	kBq/ml				CtxPirif_L	2022R033	[T23]	673	18.171	30.9373	20820.8	kBq/ml
CtxPirif_L	2022R032	[T24]	673	18.171	21.2312	14288.6	kBq/ml				CtxPirif_L	2022R033	[T24]	673	18.171	30.0786	20242.9	kBq/ml
CtxPirif_L	2022R032	[T25]	673	18.171	22.4341	15098.2	kBq/ml				CtxPirif_L	2022R033	[T25]	673	18.171	28.5854	19238	kBq/ml
CtxPirif_L	2022R032	[T26]	673	18.171	21.1733	14249.7	kBq/ml				CtxPirif_L	2022R033	[T26]	673	18.171	26.9465	18135	kBq/ml
CtxPirif_L	2022R032	[T27]	673	18.171	18.6021	12519.2	kBq/ml				CtxPirif_L	2022R033	[T27]	673	18.171	26.7144	17978.8	kBq/ml
CtxPirif_L	2022R032	[T28]	673	18.171	19.6545	13227.5	kBq/ml				CtxPirif_L	2022R033	[T28]	673	18.171	24.6057	16559.6	kBq/ml
CtxPirif_L	2022R032	[T29]	673	18.171	16.2595	10942.7	kBq/ml				CtxPirif_L	2022R033	[T29]	673	18.171	25.0574	16863.6	kBq/ml
CtxPirif_L	2022R032	[T30]	673	18.171	15.7753	10616.8	kBq/ml				CtxPirif_L	2022R033	[T30]	673	18.171	22.7677	15322.7	kBq/ml
CtxPirif_L	2022R032	[T31]	673	18.171	17.7314	11933.2	kBq/ml				CtxPirif_L	2022R033	[T31]	673	18.171	18.3385	12341.8	kBq/ml
CtxPirif_L	2022R032	[T32]	673	18.171	14.5188	9771.18	kBq/ml				CtxPirif_L	2022R033	[T32]	673	18.171	19.753	13293.8	kBq/ml
CtxPirif_L	2022R032	[T33]	673	18.171	15.3574	10335.5	kBq/ml				CtxPirif_L	2022R033	[T33]	673	18.171	19.4718	13104.5	kBq/ml
CtxPirif_L	2022R032	[T34]	673	18.171	15.1112	10169.9	kBq/ml				CtxPirif_L	2022R033	[T34]	673	18.171	15.9185	10713.1	kBq/ml
CtxPirif_L	2022R032	[T35]	673	18.171	12.8036	8616.85	kBq/ml				CtxPirif_L	2022R033	[T35]	673	18.171	12.8312	8635.39	kBq/ml
CtxPirif_L	2022R032	[T36]	673	18.171	11.0886	7462.63	kBq/ml				CtxPirif_L	2022R033	[T36]	673	18.171	11.1064	7474.59	kBq/ml
CtxPirif_L	2022R032	[T37]	673	18.171	9.91744	6674.44	kBq/ml				CtxPirif_L	2022R033	[T37]	673	18.171	11.3541	7641.34	kBq/ml
CtxPirif_L	2022R032	[T38]	673	18.171	10.0036	6732.4	kBq/ml				CtxPirif_L	2022R033	[T38]	673	18.171	10.4115	7006.91	kBq/ml
CtxPirif_R	2022R032	[T0]	673	18.171	-1.36174	-916.448	kBq/ml				CtxPirif_R	2022R033	[T0]	673	18.171	0.712752	479.682	kBq/ml
CtxPirif_R	2022R032	[T1]	673	18.171	61.7164	41535.1	kBq/ml				CtxPirif_R	2022R033	[T1]	673	18.171	11.6682	7852.72	kBq/ml
CtxPirif_R	2022R032	[T2]	673	18.171	108.644	73117.2	kBq/ml				CtxPirif_R	2022R033	[T2]	673	18.171	77.53	52177.7	kBq/ml
CtxPirif_R	2022R032	[T3]	673	18.171	106.811	71883.5	kBq/ml				CtxPirif_R	2022R033	[T3]	673	18.171	90.6279	60992.6	kBq/ml
CtxPirif_R	2022R032	[T4]	673	18.171	96.7884	65138.6	kBq/ml				CtxPirif_R	2022R033	[T4]	673	18.171	63.2274	42552	kBq/ml
CtxPirif_R	2022R032	[T5]	673	18.171	79.4311	53457.2	kBq/ml				CtxPirif_R	2022R033	[T5]	673	18.171	78.1792	52614.6	kBq/ml
CtxPirif_R	2022R032	[T6]	673	18.171	100.524	67652.7	kBq/ml				CtxPirif_R	2022R033	[T6]	673	18.171	91.8394	61807.9	kBq/ml
CtxPirif_R	2022R032	[T7]	673	18.171	92.0522	61951.1	kBq/ml				CtxPirif_R	2022R033	[T7]	673	18.171	85.9343	57833.8	kBq/ml
CtxPirif_R	2022R032	[T8]	673	18.171	81.6624	54958.8	kBq/ml				CtxPirif_R	2022R033	[T8]	673	18.171	79.2117	53309.5	kBq/ml
CtxPirif_R	2022R032	[T9]	673	18.171	84.7511	57037.5	kBq/ml				CtxPirif_R	2022R033	[T9]	673	18.171	83.6566	56300.9	kBq/ml
CtxPirif_R	2022R032	[T10]	673	18.171	79.6473	53602.6	kBq/ml				CtxPirif_R	2022R033	[T10]	673	18.171	82.3088	55393.8	kBq/ml
CtxPirif_R	2022R032	[T11]	673	18.171	72.3913	48719.4	kBq/ml				CtxPirif_R	2022R033	[T11]	673	18.171	82.7527	55692.6	kBq/ml
CtxPirif_R	2022R032	[T12]	673	18.171	63.2832	42589.6	kBq/ml				CtxPirif_R	2022R033	[T12]	673	18.171	78.6898	52958.2	kBq/ml
CtxPirif_R	2022R032	[T13]	673	18.171	57.5979	38763.4	kBq/ml				CtxPirif_R	2022R033	[T13]	673	18.171	83.6317	56284.2	kBq/ml
CtxPirif_R	2022R032	[T14]	673	18.171	54.4326	36633.1	kBq/ml				CtxPirif_R	2022R033	[T14]	673	18.171	75.869	51059.8	kBq/ml
CtxPirif_R	2022R032	[T15]	673	18.171	48.388	32565.1	kBq/ml				CtxPirif_R	2022R033	[T15]	673	18.171	74.7356	50297.1	kBq/ml
CtxPirif_R	2022R032	[T16]	673	18.171	48.1921	32433.3	kBq/ml				CtxPirif_R	2022R033	[T16]	673	18.171	74.0538	49838.2	kBq/ml
CtxPirif_R	2022R032	[T17]	673	18.171	39.0031	26249.1	kBq/ml				CtxPirif_R	2022R033	[T17]	673	18.171	60.0155	40390.4	kBq/ml
CtxPirif_R	2022R032	[T18]	673	18.171	34.1266	22967.2	kBq/ml				CtxPirif_R	2022R033	[T18]	673	18.171	55.4313	37305.3	kBq/ml
CtxPirif_R	2022R032	[T19]	673	18.171	28.0803	18898.1	kBq/ml				CtxPirif_R	2022R033	[T19]	673	18.171	50.1043	33720.2	kBq/ml
CtxPirif_R	2022R032	[T20]	673	18.171	29.101	19585	kBq/ml				CtxPirif_R	2022R033	[T20]	673	18.171	41.0213	27607.3	kBq/ml
CtxPirif_R	2022R032	[T21]	673	18.171	27.2639	18348.6	kBq/ml				CtxPirif_R	2022R033	[T21]	673	18.171	32.9119	22149.7	kBq/ml
CtxPirif_R	2022R032	[T22]	673	18.171	25.614	17238.2	kBq/ml				CtxPirif_R	2022R033	[T22]	673	18.171	35.2656	23733.8	kBq/ml
CtxPirif_R	2022R032	[T23]	673	18.171	24.3149	16364	kBq/ml				CtxPirif_R	2022R033	[T23]	673	18.171	30.4439	20488.8	kBq/ml
CtxPirif_R	2022R032	[T24]	673	18.171	24.0832	16208	kBq/ml				CtxPirif_R	2022R033	[T24]	673	18.171	29.6539	19957.1	kBq/ml
CtxPirif_R	2022R032	[T25]	673	18.171	23.1263	15564	kBq/ml				CtxPirif_R	2022R033	[T25]	673	18.171	28.8243	19398.8	kBq/ml
CtxPirif_R	2022R032	[T26]	673	18.171	18.0044	12117	kBq/ml				CtxPirif_R	2022R033	[T26]	673	18.171	25.7636	17338.9	kBq/ml
CtxPirif_R	2022R032	[T27]	673	18.171	20.3787	13714.9	kBq/ml				CtxPirif_R	2022R033	[T27]	673	18.171	18.0933	12176.8	kBq/ml
CtxPirif_R	2022R032	[T28]	673	18.171	19.7026	13259.8	kBq/ml				CtxPirif_R	2022R033	[T28]	673	18.171	22.7713	15325.1	kBq/ml
CtxPirif_R	2022R032	[T29]	673	18.171	19.2962	12986.3	kBq/ml				CtxPirif_R	2022R033	[T29]	673	18.171	23.3857	15738.6	kBq/ml
CtxPirif_R	2022R032	[T30]	673	18.171	19.6774	13242.9	kBq/ml				CtxPirif_R	2022R033	[T30]	673	18.171	21.3822	14390.2	kBq/ml
CtxPirif_R	2022R032	[T31]	673	18.171	18.0872	12172.7	kBq/ml				CtxPirif_R	2022R033	[T31]	673	18.171	23.1411	15573.9	kBq/ml
CtxPirif_R	2022R032	[T32]	673	18.171	17.485	11767.4	kBq/ml				CtxPirif_R	2022R033	[T32]	673	18.171	20.1624	13569.3	kBq/ml
CtxPirif_R	2022R032	[T33]	673	18.171	18.6288	12537.2	kBq/ml				CtxPirif_R	2022R033	[T33]	673	18.171	16.3183	10982.2	kBq/ml
CtxPirif_R	2022R032	[T34]	673	18.171	15.4416	10392.2	kBq/ml				CtxPirif_R	2022R033	[T34]	673	18.171	14.1776	9541.55	kBq/ml
CtxPirif_R	2022R032	[T35]	673	18.171	14.3618	9665.46	kBq/ml				CtxPirif_R	2022R033	[T35]	673	18.171	13.2478	8915.76	kBq/ml
CtxPirif_R	2022R032	[T36]	673	18.171	13.3456	8981.61	kBq/ml				CtxPirif_R	2022R033	[T36]	673	18.171	11.6314	7827.96	kBq/ml
CtxPirif_R	2022R032	[T37]	673	18.171	12.9397	8708.44	kBq/ml				CtxPirif_R	2022R033	[T37]	673	18.171	10.9966	7400.72	kBq/ml
CtxPirif_R	2022R032	[T38]	673	18.171	11.8834	7997.53	kBq/ml				CtxPirif_R	2022R033	[T38]	673	18.171	9.25646	6229.6	kBq/ml
CtxRetrospl_L	2022R032	[T0]	543	14.661	-0.769285	-417.722	kBq/ml				CtxRetrospl_L	2022R033	[T0]	543	14.661	-0.765929	-415.899	kBq/ml
CtxRetrospl_L	2022R032	[T1]	543	14.661	56.9098	30902	kBq/ml				CtxRetrospl_L	2022R033	[T1]	543	14.661	19.3992	10533.8	kBq/ml
CtxRetrospl_L	2022R032	[T2]	543	14.661	162.057	87996.8	kBq/ml				CtxRetrospl_L	2022R033	[T2]	543	14.661	69.3039	37632	kBq/ml
CtxRetrospl_L	2022R032	[T3]	543	14.661	146.053	79306.7	kBq/ml				CtxRetrospl_L	2022R033	[T3]	543	14.661	131.284	71287.4	kBq/ml
CtxRetrospl_L	2022R032	[T4]	543	14.661	135.209	73418.6	kBq/ml				CtxRetrospl_L	2022R033	[T4]	543	14.661	113.715	61747.2	kBq/ml
CtxRetrospl_L	2022R032	[T5]	543	14.661	139.987	76013.1	kBq/ml				CtxRetrospl_L	2022R033	[T5]	543	14.661	134.921	73262.3	kBq/ml
CtxRetrospl_L	2022R032	[T6]	543	14.661	115.126	62513.6	kBq/ml				CtxRetrospl_L	2022R033	[T6]	543	14.661	129.911	70541.6	kBq/ml
CtxRetrospl_L	2022R032	[T7]	543	14.661	125.228	67998.7	kBq/ml				CtxRetrospl_L	2022R033	[T7]	543	14.661	148.147	80443.6	kBq/ml
CtxRetrospl_L	2022R032	[T8]	543	14.661	137.494	74659.3	kBq/ml				CtxRetrospl_L	2022R033	[T8]	543	14.661	125.447	68117.8	kBq/ml
CtxRetrospl_L	2022R032	[T9]	543	14.661	130.112	70651.1	kBq/ml				CtxRetrospl_L	2022R033	[T9]	543	14.661	125.683	68245.8	kBq/ml
CtxRetrospl_L	2022R032	[T10]	543	14.661	120.728	65555.3	kBq/ml				CtxRetrospl_L	2022R033	[T10]	543	14.661	115.086	62491.5	kBq/ml
CtxRetrospl_L	2022R032	[T11]	543	14.661	88.6949	48161.4	kBq/ml				CtxRetrospl_L	2022R033	[T11]	543	14.661	132.689	72050	kBq/ml
CtxRetrospl_L	2022R032	[T12]	543	14.661	92.7308	50352.8	kBq/ml				CtxRetrospl_L	2022R033	[T12]	543	14.661	112.784	61241.8	kBq/ml
CtxRetrospl_L	2022R032	[T13]	543	14.661	87.9985	47783.2	kBq/ml				CtxRetrospl_L	2022R033	[T13]	543	14.661	117.787	63958.3	kBq/ml
CtxRetrospl_L	2022R032	[T14]	543	14.661	71.0694	38590.7	kBq/ml				CtxRetrospl_L	2022R033	[T14]	543	14.661	99.4003	53974.3	kBq/ml
CtxRetrospl_L	2022R032	[T15]	543	14.661	61.2753	33272.5	kBq/ml				CtxRetrospl_L	2022R033	[T15]	543	14.661	112.335	60998.1	kBq/ml
CtxRetrospl_L	2022R032	[T16]	543	14.661	54.9906	29859.9	kBq/ml				CtxRetrospl_L	2022R033	[T16]	543	14.661	86.7006	47078.4	kBq/ml
CtxRetrospl_L	2022R032	[T17]	543	14.661	44.9802	24424.2	kBq/ml				CtxRetrospl_L	2022R033	[T17]	543	14.661	76.9632	41791	kBq/ml
CtxRetrospl_L	2022R032	[T18]	543	14.661	35.5261	19290.7	kBq/ml				CtxRetrospl_L	2022R033	[T18]	543	14.661	61.8159	33566	kBq/ml
CtxRetrospl_L	2022R032	[T19]	543	14.661	31.6999	17213.1	kBq/ml				CtxRetrospl_L	2022R033	[T19]	543	14.661	53.2909	28937	kBq/ml
CtxRetrospl_L	2022R032	[T20]	543	14.661	31.3044	16998.3	kBq/ml				CtxRetrospl_L	2022R033	[T20]	543	14.661	50.5888	27469.7	kBq/ml
CtxRetrospl_L	2022R032	[T21]	543	14.661	19.6418	10665.5	kBq/ml				CtxRetrospl_L	2022R033	[T21]	543	14.661	41.9318	22769	kBq/ml
CtxRetrospl_L	2022R032	[T22]	543	14.661	23.7403	12891	kBq/ml				CtxRetrospl_L	2022R033	[T22]	543	14.661	36.3131	19718	kBq/ml
CtxRetrospl_L	2022R032	[T23]	543	14.661	19.3914	10529.6	kBq/ml				CtxRetrospl_L	2022R033	[T23]	543	14.661	36.0034	19549.8	kBq/ml
CtxRetrospl_L	2022R032	[T24]	543	14.661	19.8521	10779.7	kBq/ml				CtxRetrospl_L	2022R033	[T24]	543	14.661	31.4425	17073.3	kBq/ml
CtxRetrospl_L	2022R032	[T25]	543	14.661	20.1707	10952.7	kBq/ml				CtxRetrospl_L	2022R033	[T25]	543	14.661	32.9705	17903	kBq/ml
CtxRetrospl_L	2022R032	[T26]	543	14.661	18.6033	10101.6	kBq/ml				CtxRetrospl_L	2022R033	[T26]	543	14.661	26.1799	14215.7	kBq/ml
CtxRetrospl_L	2022R032	[T27]	543	14.661	18.0504	9801.39	kBq/ml				CtxRetrospl_L	2022R033	[T27]	543	14.661	26.3621	14314.6	kBq/ml
CtxRetrospl_L	2022R032	[T28]	543	14.661	12.7857	6942.63	kBq/ml				CtxRetrospl_L	2022R033	[T28]	543	14.661	26.2712	14265.3	kBq/ml
CtxRetrospl_L	2022R032	[T29]	543	14.661	14.7833	8027.34	kBq/ml				CtxRetrospl_L	2022R033	[T29]	543	14.661	24.6888	13406	kBq/ml
CtxRetrospl_L	2022R032	[T30]	543	14.661	11.5085	6249.13	kBq/ml				CtxRetrospl_L	2022R033	[T30]	543	14.661	23.4268	12720.7	kBq/ml
CtxRetrospl_L	2022R032	[T31]	543	14.661	14.3654	7800.4	kBq/ml				CtxRetrospl_L	2022R033	[T31]	543	14.661	22.6761	12313.1	kBq/ml
CtxRetrospl_L	2022R032	[T32]	543	14.661	15.0161	8153.75	kBq/ml				CtxRetrospl_L	2022R033	[T32]	543	14.661	18.7645	10189.1	kBq/ml
CtxRetrospl_L	2022R032	[T33]	543	14.661	12.0926	6566.26	kBq/ml				CtxRetrospl_L	2022R033	[T33]	543	14.661	20.2641	11003.4	kBq/ml
CtxRetrospl_L	2022R032	[T34]	543	14.661	10.5262	5715.74	kBq/ml				CtxRetrospl_L	2022R033	[T34]	543	14.661	17.7541	9640.49	kBq/ml
CtxRetrospl_L	2022R032	[T35]	543	14.661	10.6717	5794.74	kBq/ml				CtxRetrospl_L	2022R033	[T35]	543	14.661	14.9141	8098.34	kBq/ml
CtxRetrospl_L	2022R032	[T36]	543	14.661	10.3082	5597.34	kBq/ml				CtxRetrospl_L	2022R033	[T36]	543	14.661	11.7376	6373.5	kBq/ml
CtxRetrospl_L	2022R032	[T37]	543	14.661	7.38165	4008.24	kBq/ml				CtxRetrospl_L	2022R033	[T37]	543	14.661	10.5127	5708.41	kBq/ml
CtxRetrospl_L	2022R032	[T38]	543	14.661	7.1308	3872.03	kBq/ml				CtxRetrospl_L	2022R033	[T38]	543	14.661	9.35311	5078.74	kBq/ml
CtxRetrospl_R	2022R032	[T0]	551	14.877	0.988317	544.563	kBq/ml				CtxRetrospl_R	2022R033	[T0]	551	14.877	0.271392	149.537	kBq/ml
CtxRetrospl_R	2022R032	[T1]	551	14.877	54.6241	30097.9	kBq/ml				CtxRetrospl_R	2022R033	[T1]	551	14.877	50.5352	27844.9	kBq/ml
CtxRetrospl_R	2022R032	[T2]	551	14.877	146.84	80908.8	kBq/ml				CtxRetrospl_R	2022R033	[T2]	551	14.877	167.438	92258.6	kBq/ml
CtxRetrospl_R	2022R032	[T3]	551	14.877	134.946	74355	kBq/ml				CtxRetrospl_R	2022R033	[T3]	551	14.877	155.008	85409.5	kBq/ml
CtxRetrospl_R	2022R032	[T4]	551	14.877	130.236	71760.3	kBq/ml				CtxRetrospl_R	2022R033	[T4]	551	14.877	147.281	81152	kBq/ml
CtxRetrospl_R	2022R032	[T5]	551	14.877	134.383	74045.1	kBq/ml				CtxRetrospl_R	2022R033	[T5]	551	14.877	127.098	70031.1	kBq/ml
CtxRetrospl_R	2022R032	[T6]	551	14.877	144.978	79882.7	kBq/ml				CtxRetrospl_R	2022R033	[T6]	551	14.877	123.803	68215.3	kBq/ml
CtxRetrospl_R	2022R032	[T7]	551	14.877	133.064	73318.3	kBq/ml				CtxRetrospl_R	2022R033	[T7]	551	14.877	131.243	72314.6	kBq/ml
CtxRetrospl_R	2022R032	[T8]	551	14.877	142.036	78261.8	kBq/ml				CtxRetrospl_R	2022R033	[T8]	551	14.877	124.713	68717.1	kBq/ml
CtxRetrospl_R	2022R032	[T9]	551	14.877	123.514	68056.3	kBq/ml				CtxRetrospl_R	2022R033	[T9]	551	14.877	121.347	66862.2	kBq/ml
CtxRetrospl_R	2022R032	[T10]	551	14.877	96.3743	53102.2	kBq/ml				CtxRetrospl_R	2022R033	[T10]	551	14.877	120.349	66312.5	kBq/ml
CtxRetrospl_R	2022R032	[T11]	551	14.877	108.22	59629.2	kBq/ml				CtxRetrospl_R	2022R033	[T11]	551	14.877	111.098	61214.8	kBq/ml
CtxRetrospl_R	2022R032	[T12]	551	14.877	91.4333	50379.7	kBq/ml				CtxRetrospl_R	2022R033	[T12]	551	14.877	117.504	64744.6	kBq/ml
CtxRetrospl_R	2022R032	[T13]	551	14.877	67.8986	37412.1	kBq/ml				CtxRetrospl_R	2022R033	[T13]	551	14.877	109.458	60311.4	kBq/ml
CtxRetrospl_R	2022R032	[T14]	551	14.877	64.6106	35600.4	kBq/ml				CtxRetrospl_R	2022R033	[T14]	551	14.877	106.725	58805.5	kBq/ml
CtxRetrospl_R	2022R032	[T15]	551	14.877	69.0263	38033.5	kBq/ml				CtxRetrospl_R	2022R033	[T15]	551	14.877	106.245	58541	kBq/ml
CtxRetrospl_R	2022R032	[T16]	551	14.877	56.5001	31131.6	kBq/ml				CtxRetrospl_R	2022R033	[T16]	551	14.877	97.3687	53650.1	kBq/ml
CtxRetrospl_R	2022R032	[T17]	551	14.877	40.8163	22489.8	kBq/ml				CtxRetrospl_R	2022R033	[T17]	551	14.877	72.2976	39836	kBq/ml
CtxRetrospl_R	2022R032	[T18]	551	14.877	36.5675	20148.7	kBq/ml				CtxRetrospl_R	2022R033	[T18]	551	14.877	64.8735	35745.3	kBq/ml
CtxRetrospl_R	2022R032	[T19]	551	14.877	28.6419	15781.7	kBq/ml				CtxRetrospl_R	2022R033	[T19]	551	14.877	55.6096	30640.9	kBq/ml
CtxRetrospl_R	2022R032	[T20]	551	14.877	27.1864	14979.7	kBq/ml				CtxRetrospl_R	2022R033	[T20]	551	14.877	51.9128	28604	kBq/ml
CtxRetrospl_R	2022R032	[T21]	551	14.877	27.765	15298.5	kBq/ml				CtxRetrospl_R	2022R033	[T21]	551	14.877	42.8718	23622.4	kBq/ml
CtxRetrospl_R	2022R032	[T22]	551	14.877	23.0763	12715.1	kBq/ml				CtxRetrospl_R	2022R033	[T22]	551	14.877	33.5905	18508.4	kBq/ml
CtxRetrospl_R	2022R032	[T23]	551	14.877	18.9236	10426.9	kBq/ml				CtxRetrospl_R	2022R033	[T23]	551	14.877	32.2943	17794.2	kBq/ml
CtxRetrospl_R	2022R032	[T24]	551	14.877	20.8361	11480.7	kBq/ml				CtxRetrospl_R	2022R033	[T24]	551	14.877	32.8525	18101.7	kBq/ml
CtxRetrospl_R	2022R032	[T25]	551	14.877	15.5658	8576.75	kBq/ml				CtxRetrospl_R	2022R033	[T25]	551	14.877	32.1406	17709.5	kBq/ml
CtxRetrospl_R	2022R032	[T26]	551	14.877	14.1572	7800.64	kBq/ml				CtxRetrospl_R	2022R033	[T26]	551	14.877	33.6189	18524	kBq/ml
CtxRetrospl_R	2022R032	[T27]	551	14.877	21.019	11581.5	kBq/ml				CtxRetrospl_R	2022R033	[T27]	551	14.877	25.0069	13778.8	kBq/ml
CtxRetrospl_R	2022R032	[T28]	551	14.877	13.1104	7223.82	kBq/ml				CtxRetrospl_R	2022R033	[T28]	551	14.877	24.7719	13649.3	kBq/ml
CtxRetrospl_R	2022R032	[T29]	551	14.877	17.6439	9721.77	kBq/ml				CtxRetrospl_R	2022R033	[T29]	551	14.877	22.6136	12460.1	kBq/ml
CtxRetrospl_R	2022R032	[T30]	551	14.877	11.1065	6119.67	kBq/ml				CtxRetrospl_R	2022R033	[T30]	551	14.877	25.307	13944.1	kBq/ml
CtxRetrospl_R	2022R032	[T31]	551	14.877	14.0101	7719.55	kBq/ml				CtxRetrospl_R	2022R033	[T31]	551	14.877	23.5759	12990.3	kBq/ml
CtxRetrospl_R	2022R032	[T32]	551	14.877	12.7338	7016.3	kBq/ml				CtxRetrospl_R	2022R033	[T32]	551	14.877	18.2652	10064.1	kBq/ml
CtxRetrospl_R	2022R032	[T33]	551	14.877	10.6817	5885.64	kBq/ml				CtxRetrospl_R	2022R033	[T33]	551	14.877	18.0813	9962.8	kBq/ml
CtxRetrospl_R	2022R032	[T34]	551	14.877	11.0935	6112.52	kBq/ml				CtxRetrospl_R	2022R033	[T34]	551	14.877	16.5517	9119.99	kBq/ml
CtxRetrospl_R	2022R032	[T35]	551	14.877	9.54691	5260.35	kBq/ml				CtxRetrospl_R	2022R033	[T35]	551	14.877	13.4437	7407.48	kBq/ml
CtxRetrospl_R	2022R032	[T36]	551	14.877	7.36902	4060.33	kBq/ml				CtxRetrospl_R	2022R033	[T36]	551	14.877	13.5193	7449.12	kBq/ml
CtxRetrospl_R	2022R032	[T37]	551	14.877	7.40292	4079.01	kBq/ml				CtxRetrospl_R	2022R033	[T37]	551	14.877	11.3194	6236.99	kBq/ml
CtxRetrospl_R	2022R032	[T38]	551	14.877	8.25737	4549.81	kBq/ml				CtxRetrospl_R	2022R033	[T38]	551	14.877	10.9647	6041.56	kBq/ml
CtxSsensor_L	2022R032	[T0]	2749	74.223	0.36947	1015.67	kBq/ml				CtxSsensor_L	2022R033	[T0]	2749	74.223	0.652266	1793.08	kBq/ml
CtxSsensor_L	2022R032	[T1]	2749	74.223	38.6066	106130	kBq/ml				CtxSsensor_L	2022R033	[T1]	2749	74.223	39.7538	109283	kBq/ml
CtxSsensor_L	2022R032	[T2]	2749	74.223	95.9937	263887	kBq/ml				CtxSsensor_L	2022R033	[T2]	2749	74.223	77.3669	212682	kBq/ml
CtxSsensor_L	2022R032	[T3]	2749	74.223	118.67	326225	kBq/ml				CtxSsensor_L	2022R033	[T3]	2749	74.223	124.108	341173	kBq/ml
CtxSsensor_L	2022R032	[T4]	2749	74.223	112.277	308650	kBq/ml				CtxSsensor_L	2022R033	[T4]	2749	74.223	129.676	356478	kBq/ml
CtxSsensor_L	2022R032	[T5]	2749	74.223	114.714	315348	kBq/ml				CtxSsensor_L	2022R033	[T5]	2749	74.223	114.063	313560	kBq/ml
CtxSsensor_L	2022R032	[T6]	2749	74.223	121.413	333766	kBq/ml				CtxSsensor_L	2022R033	[T6]	2749	74.223	127.555	350648	kBq/ml
CtxSsensor_L	2022R032	[T7]	2749	74.223	120.786	332041	kBq/ml				CtxSsensor_L	2022R033	[T7]	2749	74.223	120.346	330830	kBq/ml
CtxSsensor_L	2022R032	[T8]	2749	74.223	114.963	316032	kBq/ml				CtxSsensor_L	2022R033	[T8]	2749	74.223	108.398	297987	kBq/ml
CtxSsensor_L	2022R032	[T9]	2749	74.223	108.114	297206	kBq/ml				CtxSsensor_L	2022R033	[T9]	2749	74.223	113.308	311483	kBq/ml
CtxSsensor_L	2022R032	[T10]	2749	74.223	99.3324	273065	kBq/ml				CtxSsensor_L	2022R033	[T10]	2749	74.223	122.691	337278	kBq/ml
CtxSsensor_L	2022R032	[T11]	2749	74.223	93.4681	256944	kBq/ml				CtxSsensor_L	2022R033	[T11]	2749	74.223	111.109	305437	kBq/ml
CtxSsensor_L	2022R032	[T12]	2749	74.223	81.0693	222860	kBq/ml				CtxSsensor_L	2022R033	[T12]	2749	74.223	108.4	297992	kBq/ml
CtxSsensor_L	2022R032	[T13]	2749	74.223	78.2384	215077	kBq/ml				CtxSsensor_L	2022R033	[T13]	2749	74.223	104.743	287938	kBq/ml
CtxSsensor_L	2022R032	[T14]	2749	74.223	70.1512	192846	kBq/ml				CtxSsensor_L	2022R033	[T14]	2749	74.223	97.6714	268499	kBq/ml
CtxSsensor_L	2022R032	[T15]	2749	74.223	64.7324	177949	kBq/ml				CtxSsensor_L	2022R033	[T15]	2749	74.223	98.3364	270327	kBq/ml
CtxSsensor_L	2022R032	[T16]	2749	74.223	52.6137	144635	kBq/ml				CtxSsensor_L	2022R033	[T16]	2749	74.223	82.669	227257	kBq/ml
CtxSsensor_L	2022R032	[T17]	2749	74.223	40.4769	111271	kBq/ml				CtxSsensor_L	2022R033	[T17]	2749	74.223	74.3144	204290	kBq/ml
CtxSsensor_L	2022R032	[T18]	2749	74.223	33.9898	93438	kBq/ml				CtxSsensor_L	2022R033	[T18]	2749	74.223	63.8656	175567	kBq/ml
CtxSsensor_L	2022R032	[T19]	2749	74.223	27.6338	75965.4	kBq/ml				CtxSsensor_L	2022R033	[T19]	2749	74.223	55.4427	152412	kBq/ml
CtxSsensor_L	2022R032	[T20]	2749	74.223	23.6367	64977.2	kBq/ml				CtxSsensor_L	2022R033	[T20]	2749	74.223	49.4654	135980	kBq/ml
CtxSsensor_L	2022R032	[T21]	2749	74.223	21.6044	59390.6	kBq/ml				CtxSsensor_L	2022R033	[T21]	2749	74.223	41.6818	114583	kBq/ml
CtxSsensor_L	2022R032	[T22]	2749	74.223	17.8375	49035.3	kBq/ml				CtxSsensor_L	2022R033	[T22]	2749	74.223	36.6396	100722	kBq/ml
CtxSsensor_L	2022R032	[T23]	2749	74.223	17.6321	48470.7	kBq/ml				CtxSsensor_L	2022R033	[T23]	2749	74.223	35.4529	97460	kBq/ml
CtxSsensor_L	2022R032	[T24]	2749	74.223	16.824	46249.3	kBq/ml				CtxSsensor_L	2022R033	[T24]	2749	74.223	30.7495	84530.4	kBq/ml
CtxSsensor_L	2022R032	[T25]	2749	74.223	16.4642	45260.2	kBq/ml				CtxSsensor_L	2022R033	[T25]	2749	74.223	30.3617	83464.3	kBq/ml
CtxSsensor_L	2022R032	[T26]	2749	74.223	13.6005	37387.7	kBq/ml				CtxSsensor_L	2022R033	[T26]	2749	74.223	28.7102	78924.4	kBq/ml
CtxSsensor_L	2022R032	[T27]	2749	74.223	13.1416	36126.3	kBq/ml				CtxSsensor_L	2022R033	[T27]	2749	74.223	24.5297	67432.2	kBq/ml
CtxSsensor_L	2022R032	[T28]	2749	74.223	12.765	35091	kBq/ml				CtxSsensor_L	2022R033	[T28]	2749	74.223	23.0248	63295.1	kBq/ml
CtxSsensor_L	2022R032	[T29]	2749	74.223	12.5363	34462.4	kBq/ml				CtxSsensor_L	2022R033	[T29]	2749	74.223	22.3744	61507.4	kBq/ml
CtxSsensor_L	2022R032	[T30]	2749	74.223	11.9665	32896	kBq/ml				CtxSsensor_L	2022R033	[T30]	2749	74.223	20.388	56046.6	kBq/ml
CtxSsensor_L	2022R032	[T31]	2749	74.223	11.6113	31919.4	kBq/ml				CtxSsensor_L	2022R033	[T31]	2749	74.223	19.546	53732	kBq/ml
CtxSsensor_L	2022R032	[T32]	2749	74.223	9.5277	26191.6	kBq/ml				CtxSsensor_L	2022R033	[T32]	2749	74.223	20.1494	55390.6	kBq/ml
CtxSsensor_L	2022R032	[T33]	2749	74.223	9.76676	26848.8	kBq/ml				CtxSsensor_L	2022R033	[T33]	2749	74.223	16.3914	45059.8	kBq/ml
CtxSsensor_L	2022R032	[T34]	2749	74.223	7.85512	21593.7	kBq/ml				CtxSsensor_L	2022R033	[T34]	2749	74.223	15.2837	42015	kBq/ml
CtxSsensor_L	2022R032	[T35]	2749	74.223	8.23428	22636	kBq/ml				CtxSsensor_L	2022R033	[T35]	2749	74.223	12.9821	35687.7	kBq/ml
CtxSsensor_L	2022R032	[T36]	2749	74.223	6.7941	18677	kBq/ml				CtxSsensor_L	2022R033	[T36]	2749	74.223	11.2482	30921.4	kBq/ml
CtxSsensor_L	2022R032	[T37]	2749	74.223	5.72148	15728.3	kBq/ml				CtxSsensor_L	2022R033	[T37]	2749	74.223	10.0395	27598.6	kBq/ml
CtxSsensor_L	2022R032	[T38]	2749	74.223	5.45224	14988.2	kBq/ml				CtxSsensor_L	2022R033	[T38]	2749	74.223	8.51277	23401.6	kBq/ml
CtxSsensor_R	2022R032	[T0]	2749	74.223	-0.0699844	-192.387	kBq/ml				CtxSsensor_R	2022R033	[T0]	2749	74.223	-0.357955	-984.019	kBq/ml
CtxSsensor_R	2022R032	[T1]	2749	74.223	50.6793	139317	kBq/ml				CtxSsensor_R	2022R033	[T1]	2749	74.223	38.8221	106722	kBq/ml
CtxSsensor_R	2022R032	[T2]	2749	74.223	112.574	309466	kBq/ml				CtxSsensor_R	2022R033	[T2]	2749	74.223	107.305	294981	kBq/ml
CtxSsensor_R	2022R032	[T3]	2749	74.223	126.493	347730	kBq/ml				CtxSsensor_R	2022R033	[T3]	2749	74.223	124.134	341244	kBq/ml
CtxSsensor_R	2022R032	[T4]	2749	74.223	137.623	378325	kBq/ml				CtxSsensor_R	2022R033	[T4]	2749	74.223	128.065	352051	kBq/ml
CtxSsensor_R	2022R032	[T5]	2749	74.223	133.89	368065	kBq/ml				CtxSsensor_R	2022R033	[T5]	2749	74.223	124.569	342439	kBq/ml
CtxSsensor_R	2022R032	[T6]	2749	74.223	122.913	337888	kBq/ml				CtxSsensor_R	2022R033	[T6]	2749	74.223	133.126	365964	kBq/ml
CtxSsensor_R	2022R032	[T7]	2749	74.223	120.715	331847	kBq/ml				CtxSsensor_R	2022R033	[T7]	2749	74.223	121.761	334722	kBq/ml
CtxSsensor_R	2022R032	[T8]	2749	74.223	122.824	337644	kBq/ml				CtxSsensor_R	2022R033	[T8]	2749	74.223	126.706	348315	kBq/ml
CtxSsensor_R	2022R032	[T9]	2749	74.223	117.761	323724	kBq/ml				CtxSsensor_R	2022R033	[T9]	2749	74.223	126.048	346507	kBq/ml
CtxSsensor_R	2022R032	[T10]	2749	74.223	112.724	309879	kBq/ml				CtxSsensor_R	2022R033	[T10]	2749	74.223	122.332	336291	kBq/ml
CtxSsensor_R	2022R032	[T11]	2749	74.223	99.4897	273497	kBq/ml				CtxSsensor_R	2022R033	[T11]	2749	74.223	114.787	315548	kBq/ml
CtxSsensor_R	2022R032	[T12]	2749	74.223	92.0126	252943	kBq/ml				CtxSsensor_R	2022R033	[T12]	2749	74.223	110.402	303494	kBq/ml
CtxSsensor_R	2022R032	[T13]	2749	74.223	79.7669	219279	kBq/ml				CtxSsensor_R	2022R033	[T13]	2749	74.223	108.111	297198	kBq/ml
CtxSsensor_R	2022R032	[T14]	2749	74.223	73.3977	201770	kBq/ml				CtxSsensor_R	2022R033	[T14]	2749	74.223	101.345	278596	kBq/ml
CtxSsensor_R	2022R032	[T15]	2749	74.223	71.3947	196264	kBq/ml				CtxSsensor_R	2022R033	[T15]	2749	74.223	95.501	262532	kBq/ml
CtxSsensor_R	2022R032	[T16]	2749	74.223	57.3378	157621	kBq/ml				CtxSsensor_R	2022R033	[T16]	2749	74.223	84.3473	231871	kBq/ml
CtxSsensor_R	2022R032	[T17]	2749	74.223	45.1699	124172	kBq/ml				CtxSsensor_R	2022R033	[T17]	2749	74.223	72.2111	198508	kBq/ml
CtxSsensor_R	2022R032	[T18]	2749	74.223	37.6307	103447	kBq/ml				CtxSsensor_R	2022R033	[T18]	2749	74.223	63.1078	173483	kBq/ml
CtxSsensor_R	2022R032	[T19]	2749	74.223	32.1789	88459.7	kBq/ml				CtxSsensor_R	2022R033	[T19]	2749	74.223	54.8116	150677	kBq/ml
CtxSsensor_R	2022R032	[T20]	2749	74.223	27.8015	76426.2	kBq/ml				CtxSsensor_R	2022R033	[T20]	2749	74.223	50.0037	137460	kBq/ml
CtxSsensor_R	2022R032	[T21]	2749	74.223	24.946	68576.6	kBq/ml				CtxSsensor_R	2022R033	[T21]	2749	74.223	43.6813	120080	kBq/ml
CtxSsensor_R	2022R032	[T22]	2749	74.223	21.2645	58456	kBq/ml				CtxSsensor_R	2022R033	[T22]	2749	74.223	39.618	108910	kBq/ml
CtxSsensor_R	2022R032	[T23]	2749	74.223	21.175	58210.1	kBq/ml				CtxSsensor_R	2022R033	[T23]	2749	74.223	37.3374	102641	kBq/ml
CtxSsensor_R	2022R032	[T24]	2749	74.223	20.413	56115.5	kBq/ml				CtxSsensor_R	2022R033	[T24]	2749	74.223	34.2746	94220.9	kBq/ml
CtxSsensor_R	2022R032	[T25]	2749	74.223	16.258	44693.2	kBq/ml				CtxSsensor_R	2022R033	[T25]	2749	74.223	29.7083	81668.2	kBq/ml
CtxSsensor_R	2022R032	[T26]	2749	74.223	17.832	49020.3	kBq/ml				CtxSsensor_R	2022R033	[T26]	2749	74.223	27.8537	76569.9	kBq/ml
CtxSsensor_R	2022R032	[T27]	2749	74.223	16.432	45171.7	kBq/ml				CtxSsensor_R	2022R033	[T27]	2749	74.223	26.1456	71874.2	kBq/ml
CtxSsensor_R	2022R032	[T28]	2749	74.223	16.7002	45908.7	kBq/ml				CtxSsensor_R	2022R033	[T28]	2749	74.223	22.9168	62998.2	kBq/ml
CtxSsensor_R	2022R032	[T29]	2749	74.223	13.4313	36922.6	kBq/ml				CtxSsensor_R	2022R033	[T29]	2749	74.223	24.0593	66139	kBq/ml
CtxSsensor_R	2022R032	[T30]	2749	74.223	14.9293	41040.5	kBq/ml				CtxSsensor_R	2022R033	[T30]	2749	74.223	24.2103	66554	kBq/ml
CtxSsensor_R	2022R032	[T31]	2749	74.223	14.0894	38731.9	kBq/ml				CtxSsensor_R	2022R033	[T31]	2749	74.223	22.9536	63099.5	kBq/ml
CtxSsensor_R	2022R032	[T32]	2749	74.223	14.2512	39176.5	kBq/ml				CtxSsensor_R	2022R033	[T32]	2749	74.223	21.9893	60448.7	kBq/ml
CtxSsensor_R	2022R032	[T33]	2749	74.223	11.6637	32063.5	kBq/ml				CtxSsensor_R	2022R033	[T33]	2749	74.223	18.8724	51880.2	kBq/ml
CtxSsensor_R	2022R032	[T34]	2749	74.223	10.5753	29071.4	kBq/ml				CtxSsensor_R	2022R033	[T34]	2749	74.223	15.8911	43684.5	kBq/ml
CtxSsensor_R	2022R032	[T35]	2749	74.223	8.67152	23838	kBq/ml				CtxSsensor_R	2022R033	[T35]	2749	74.223	12.893	35442.9	kBq/ml
CtxSsensor_R	2022R032	[T36]	2749	74.223	8.28027	22762.4	kBq/ml				CtxSsensor_R	2022R033	[T36]	2749	74.223	11.5835	31843	kBq/ml
CtxSsensor_R	2022R032	[T37]	2749	74.223	6.92205	19028.7	kBq/ml				CtxSsensor_R	2022R033	[T37]	2749	74.223	10.2059	28056	kBq/ml
CtxSsensor_R	2022R032	[T38]	2749	74.223	7.21561	19835.7	kBq/ml				CtxSsensor_R	2022R033	[T38]	2749	74.223	8.18934	22512.5	kBq/ml
CtxTassoc_L	2022R032	[T0]	190	5.13	-1.38343	-262.852	kBq/ml				CtxTassoc_L	2022R033	[T0]	190	5.13	0.995427	189.131	kBq/ml
CtxTassoc_L	2022R032	[T1]	190	5.13	23.8654	4534.42	kBq/ml				CtxTassoc_L	2022R033	[T1]	190	5.13	33.0865	6286.44	kBq/ml
CtxTassoc_L	2022R032	[T2]	190	5.13	115.676	21978.4	kBq/ml				CtxTassoc_L	2022R033	[T2]	190	5.13	120.622	22918.2	kBq/ml
CtxTassoc_L	2022R032	[T3]	190	5.13	121.77	23136.3	kBq/ml				CtxTassoc_L	2022R033	[T3]	190	5.13	122.841	23339.8	kBq/ml
CtxTassoc_L	2022R032	[T4]	190	5.13	126.458	24027	kBq/ml				CtxTassoc_L	2022R033	[T4]	190	5.13	96.8193	18395.7	kBq/ml
CtxTassoc_L	2022R032	[T5]	190	5.13	105.162	19980.8	kBq/ml				CtxTassoc_L	2022R033	[T5]	190	5.13	114.43	21741.8	kBq/ml
CtxTassoc_L	2022R032	[T6]	190	5.13	77.3893	14704	kBq/ml				CtxTassoc_L	2022R033	[T6]	190	5.13	101.583	19300.8	kBq/ml
CtxTassoc_L	2022R032	[T7]	190	5.13	113.266	21520.5	kBq/ml				CtxTassoc_L	2022R033	[T7]	190	5.13	101.816	19345	kBq/ml
CtxTassoc_L	2022R032	[T8]	190	5.13	71.402	13566.4	kBq/ml				CtxTassoc_L	2022R033	[T8]	190	5.13	109.185	20745.1	kBq/ml
CtxTassoc_L	2022R032	[T9]	190	5.13	79.9323	15187.1	kBq/ml				CtxTassoc_L	2022R033	[T9]	190	5.13	109.086	20726.2	kBq/ml
CtxTassoc_L	2022R032	[T10]	190	5.13	86.7345	16479.5	kBq/ml				CtxTassoc_L	2022R033	[T10]	190	5.13	113.896	21640.1	kBq/ml
CtxTassoc_L	2022R032	[T11]	190	5.13	80.6915	15331.4	kBq/ml				CtxTassoc_L	2022R033	[T11]	190	5.13	96.1124	18261.4	kBq/ml
CtxTassoc_L	2022R032	[T12]	190	5.13	73.8479	14031.1	kBq/ml				CtxTassoc_L	2022R033	[T12]	190	5.13	90.6895	17231	kBq/ml
CtxTassoc_L	2022R032	[T13]	190	5.13	65.4015	12426.3	kBq/ml				CtxTassoc_L	2022R033	[T13]	190	5.13	92.1007	17499.1	kBq/ml
CtxTassoc_L	2022R032	[T14]	190	5.13	59.6245	11328.6	kBq/ml				CtxTassoc_L	2022R033	[T14]	190	5.13	89.8501	17071.5	kBq/ml
CtxTassoc_L	2022R032	[T15]	190	5.13	47.1999	8967.97	kBq/ml				CtxTassoc_L	2022R033	[T15]	190	5.13	93.6186	17787.5	kBq/ml
CtxTassoc_L	2022R032	[T16]	190	5.13	45.9775	8735.73	kBq/ml				CtxTassoc_L	2022R033	[T16]	190	5.13	82.2687	15631.1	kBq/ml
CtxTassoc_L	2022R032	[T17]	190	5.13	35.6859	6780.31	kBq/ml				CtxTassoc_L	2022R033	[T17]	190	5.13	68.6565	13044.7	kBq/ml
CtxTassoc_L	2022R032	[T18]	190	5.13	27.3125	5189.38	kBq/ml				CtxTassoc_L	2022R033	[T18]	190	5.13	63.568	12077.9	kBq/ml
CtxTassoc_L	2022R032	[T19]	190	5.13	23.1407	4396.73	kBq/ml				CtxTassoc_L	2022R033	[T19]	190	5.13	45.7451	8691.57	kBq/ml
CtxTassoc_L	2022R032	[T20]	190	5.13	21.8312	4147.93	kBq/ml				CtxTassoc_L	2022R033	[T20]	190	5.13	39.5961	7523.26	kBq/ml
CtxTassoc_L	2022R032	[T21]	190	5.13	14.8785	2826.92	kBq/ml				CtxTassoc_L	2022R033	[T21]	190	5.13	35.6562	6774.68	kBq/ml
CtxTassoc_L	2022R032	[T22]	190	5.13	10.8636	2064.08	kBq/ml				CtxTassoc_L	2022R033	[T22]	190	5.13	32.4039	6156.75	kBq/ml
CtxTassoc_L	2022R032	[T23]	190	5.13	20.5685	3908.01	kBq/ml				CtxTassoc_L	2022R033	[T23]	190	5.13	26.6159	5057.02	kBq/ml
CtxTassoc_L	2022R032	[T24]	190	5.13	13.1514	2498.77	kBq/ml				CtxTassoc_L	2022R033	[T24]	190	5.13	31.2653	5940.41	kBq/ml
CtxTassoc_L	2022R032	[T25]	190	5.13	10.7682	2045.95	kBq/ml				CtxTassoc_L	2022R033	[T25]	190	5.13	24.0237	4564.51	kBq/ml
CtxTassoc_L	2022R032	[T26]	190	5.13	14.7032	2793.6	kBq/ml				CtxTassoc_L	2022R033	[T26]	190	5.13	23.3843	4443.02	kBq/ml
CtxTassoc_L	2022R032	[T27]	190	5.13	9.64379	1832.32	kBq/ml				CtxTassoc_L	2022R033	[T27]	190	5.13	22.4168	4259.19	kBq/ml
CtxTassoc_L	2022R032	[T28]	190	5.13	7.69529	1462.1	kBq/ml				CtxTassoc_L	2022R033	[T28]	190	5.13	24.4857	4652.28	kBq/ml
CtxTassoc_L	2022R032	[T29]	190	5.13	11.7833	2238.83	kBq/ml				CtxTassoc_L	2022R033	[T29]	190	5.13	22.2211	4222.01	kBq/ml
CtxTassoc_L	2022R032	[T30]	190	5.13	12.5453	2383.6	kBq/ml				CtxTassoc_L	2022R033	[T30]	190	5.13	20.1837	3834.9	kBq/ml
CtxTassoc_L	2022R032	[T31]	190	5.13	11.2908	2145.25	kBq/ml				CtxTassoc_L	2022R033	[T31]	190	5.13	12.6402	2401.64	kBq/ml
CtxTassoc_L	2022R032	[T32]	190	5.13	11.697	2222.43	kBq/ml				CtxTassoc_L	2022R033	[T32]	190	5.13	16.0431	3048.19	kBq/ml
CtxTassoc_L	2022R032	[T33]	190	5.13	10.961	2082.58	kBq/ml				CtxTassoc_L	2022R033	[T33]	190	5.13	16.1813	3074.45	kBq/ml
CtxTassoc_L	2022R032	[T34]	190	5.13	9.43734	1793.1	kBq/ml				CtxTassoc_L	2022R033	[T34]	190	5.13	14.8332	2818.3	kBq/ml
CtxTassoc_L	2022R032	[T35]	190	5.13	4.77952	908.109	kBq/ml				CtxTassoc_L	2022R033	[T35]	190	5.13	11.3467	2155.87	kBq/ml
CtxTassoc_L	2022R032	[T36]	190	5.13	7.95004	1510.51	kBq/ml				CtxTassoc_L	2022R033	[T36]	190	5.13	10.9585	2082.12	kBq/ml
CtxTassoc_L	2022R032	[T37]	190	5.13	6.52798	1240.32	kBq/ml				CtxTassoc_L	2022R033	[T37]	190	5.13	10.9741	2085.09	kBq/ml
CtxTassoc_L	2022R032	[T38]	190	5.13	6.58	1250.2	kBq/ml				CtxTassoc_L	2022R033	[T38]	190	5.13	6.76053	1284.5	kBq/ml
CtxTassoc_R	2022R032	[T0]	193	5.211	0.207229	39.9952	kBq/ml				CtxTassoc_R	2022R033	[T0]	193	5.211	4.7401	914.839	kBq/ml
CtxTassoc_R	2022R032	[T1]	193	5.211	57.9392	11182.3	kBq/ml				CtxTassoc_R	2022R033	[T1]	193	5.211	11.862	2289.37	kBq/ml
CtxTassoc_R	2022R032	[T2]	193	5.211	105.95	20448.4	kBq/ml				CtxTassoc_R	2022R033	[T2]	193	5.211	114.759	22148.5	kBq/ml
CtxTassoc_R	2022R032	[T3]	193	5.211	110.52	21330.4	kBq/ml				CtxTassoc_R	2022R033	[T3]	193	5.211	129.61	25014.7	kBq/ml
CtxTassoc_R	2022R032	[T4]	193	5.211	125.694	24258.9	kBq/ml				CtxTassoc_R	2022R033	[T4]	193	5.211	135.742	26198.2	kBq/ml
CtxTassoc_R	2022R032	[T5]	193	5.211	82.7699	15974.6	kBq/ml				CtxTassoc_R	2022R033	[T5]	193	5.211	119.837	23128.6	kBq/ml
CtxTassoc_R	2022R032	[T6]	193	5.211	107.965	20837.2	kBq/ml				CtxTassoc_R	2022R033	[T6]	193	5.211	105.477	20357	kBq/ml
CtxTassoc_R	2022R032	[T7]	193	5.211	110.979	21418.9	kBq/ml				CtxTassoc_R	2022R033	[T7]	193	5.211	95.9	18508.7	kBq/ml
CtxTassoc_R	2022R032	[T8]	193	5.211	94.5749	18253	kBq/ml				CtxTassoc_R	2022R033	[T8]	193	5.211	96.391	18603.5	kBq/ml
CtxTassoc_R	2022R032	[T9]	193	5.211	106.174	20491.5	kBq/ml				CtxTassoc_R	2022R033	[T9]	193	5.211	118.996	22966.2	kBq/ml
CtxTassoc_R	2022R032	[T10]	193	5.211	101.168	19525.4	kBq/ml				CtxTassoc_R	2022R033	[T10]	193	5.211	97.9353	18901.5	kBq/ml
CtxTassoc_R	2022R032	[T11]	193	5.211	93.3717	18020.7	kBq/ml				CtxTassoc_R	2022R033	[T11]	193	5.211	106.635	20580.5	kBq/ml
CtxTassoc_R	2022R032	[T12]	193	5.211	86.027	16603.2	kBq/ml				CtxTassoc_R	2022R033	[T12]	193	5.211	109.844	21199.8	kBq/ml
CtxTassoc_R	2022R032	[T13]	193	5.211	71.8082	13859	kBq/ml				CtxTassoc_R	2022R033	[T13]	193	5.211	87.258	16840.8	kBq/ml
CtxTassoc_R	2022R032	[T14]	193	5.211	72.7829	14047.1	kBq/ml				CtxTassoc_R	2022R033	[T14]	193	5.211	91.2524	17611.7	kBq/ml
CtxTassoc_R	2022R032	[T15]	193	5.211	52.0939	10054.1	kBq/ml				CtxTassoc_R	2022R033	[T15]	193	5.211	92.3302	17819.7	kBq/ml
CtxTassoc_R	2022R032	[T16]	193	5.211	49.227	9500.82	kBq/ml				CtxTassoc_R	2022R033	[T16]	193	5.211	73.7158	14227.1	kBq/ml
CtxTassoc_R	2022R032	[T17]	193	5.211	34.4182	6642.71	kBq/ml				CtxTassoc_R	2022R033	[T17]	193	5.211	70.7786	13660.3	kBq/ml
CtxTassoc_R	2022R032	[T18]	193	5.211	29.6088	5714.51	kBq/ml				CtxTassoc_R	2022R033	[T18]	193	5.211	59.5698	11497	kBq/ml
CtxTassoc_R	2022R032	[T19]	193	5.211	30.3795	5863.24	kBq/ml				CtxTassoc_R	2022R033	[T19]	193	5.211	51.0561	9853.83	kBq/ml
CtxTassoc_R	2022R032	[T20]	193	5.211	25.3139	4885.57	kBq/ml				CtxTassoc_R	2022R033	[T20]	193	5.211	44.6429	8616.07	kBq/ml
CtxTassoc_R	2022R032	[T21]	193	5.211	22.526	4347.52	kBq/ml				CtxTassoc_R	2022R033	[T21]	193	5.211	36.6398	7071.49	kBq/ml
CtxTassoc_R	2022R032	[T22]	193	5.211	20.435	3943.95	kBq/ml				CtxTassoc_R	2022R033	[T22]	193	5.211	28.507	5501.85	kBq/ml
CtxTassoc_R	2022R032	[T23]	193	5.211	19.8415	3829.4	kBq/ml				CtxTassoc_R	2022R033	[T23]	193	5.211	25.1897	4861.61	kBq/ml
CtxTassoc_R	2022R032	[T24]	193	5.211	19.2629	3717.74	kBq/ml				CtxTassoc_R	2022R033	[T24]	193	5.211	24.6773	4762.73	kBq/ml
CtxTassoc_R	2022R032	[T25]	193	5.211	15.9926	3086.58	kBq/ml				CtxTassoc_R	2022R033	[T25]	193	5.211	26.559	5125.89	kBq/ml
CtxTassoc_R	2022R032	[T26]	193	5.211	19.0012	3667.24	kBq/ml				CtxTassoc_R	2022R033	[T26]	193	5.211	28.1627	5435.41	kBq/ml
CtxTassoc_R	2022R032	[T27]	193	5.211	9.32222	1799.19	kBq/ml				CtxTassoc_R	2022R033	[T27]	193	5.211	22.2482	4293.9	kBq/ml
CtxTassoc_R	2022R032	[T28]	193	5.211	14.9319	2881.85	kBq/ml				CtxTassoc_R	2022R033	[T28]	193	5.211	19.2711	3719.32	kBq/ml
CtxTassoc_R	2022R032	[T29]	193	5.211	11.5153	2222.46	kBq/ml				CtxTassoc_R	2022R033	[T29]	193	5.211	18.3816	3547.65	kBq/ml
CtxTassoc_R	2022R032	[T30]	193	5.211	14.4512	2789.08	kBq/ml				CtxTassoc_R	2022R033	[T30]	193	5.211	20.4338	3943.72	kBq/ml
CtxTassoc_R	2022R032	[T31]	193	5.211	10.7425	2073.3	kBq/ml				CtxTassoc_R	2022R033	[T31]	193	5.211	15.343	2961.21	kBq/ml
CtxTassoc_R	2022R032	[T32]	193	5.211	13.4197	2590	kBq/ml				CtxTassoc_R	2022R033	[T32]	193	5.211	15.91	3070.63	kBq/ml
CtxTassoc_R	2022R032	[T33]	193	5.211	10.2156	1971.62	kBq/ml				CtxTassoc_R	2022R033	[T33]	193	5.211	19.1702	3699.85	kBq/ml
CtxTassoc_R	2022R032	[T34]	193	5.211	10.5736	2040.7	kBq/ml				CtxTassoc_R	2022R033	[T34]	193	5.211	14.7283	2842.57	kBq/ml
CtxTassoc_R	2022R032	[T35]	193	5.211	10.5515	2036.44	kBq/ml				CtxTassoc_R	2022R033	[T35]	193	5.211	14.2587	2751.92	kBq/ml
CtxTassoc_R	2022R032	[T36]	193	5.211	8.93517	1724.49	kBq/ml				CtxTassoc_R	2022R033	[T36]	193	5.211	11.213	2164.12	kBq/ml
CtxTassoc_R	2022R032	[T37]	193	5.211	9.72059	1876.07	kBq/ml				CtxTassoc_R	2022R033	[T37]	193	5.211	10.4028	2007.75	kBq/ml
CtxTassoc_R	2022R032	[T38]	193	5.211	8.96451	1730.15	kBq/ml				CtxTassoc_R	2022R033	[T38]	193	5.211	7.56089	1459.25	kBq/ml
CtxVisual_L	2022R032	[T0]	1168	31.536	0.406784	475.124	kBq/ml				CtxVisual_L	2022R033	[T0]	1168	31.536	-0.656034	-766.248	kBq/ml
CtxVisual_L	2022R032	[T1]	1168	31.536	32.194	37602.6	kBq/ml				CtxVisual_L	2022R033	[T1]	1168	31.536	25.8416	30183	kBq/ml
CtxVisual_L	2022R032	[T2]	1168	31.536	93.4948	109202	kBq/ml				CtxVisual_L	2022R033	[T2]	1168	31.536	67.3242	78634.7	kBq/ml
CtxVisual_L	2022R032	[T3]	1168	31.536	116.692	136296	kBq/ml				CtxVisual_L	2022R033	[T3]	1168	31.536	115.219	134575	kBq/ml
CtxVisual_L	2022R032	[T4]	1168	31.536	125.45	146526	kBq/ml				CtxVisual_L	2022R033	[T4]	1168	31.536	109.582	127992	kBq/ml
CtxVisual_L	2022R032	[T5]	1168	31.536	125.613	146716	kBq/ml				CtxVisual_L	2022R033	[T5]	1168	31.536	128.112	149635	kBq/ml
CtxVisual_L	2022R032	[T6]	1168	31.536	128.21	149749	kBq/ml				CtxVisual_L	2022R033	[T6]	1168	31.536	109.391	127769	kBq/ml
CtxVisual_L	2022R032	[T7]	1168	31.536	111.107	129773	kBq/ml				CtxVisual_L	2022R033	[T7]	1168	31.536	118.722	138668	kBq/ml
CtxVisual_L	2022R032	[T8]	1168	31.536	124.015	144849	kBq/ml				CtxVisual_L	2022R033	[T8]	1168	31.536	118.808	138768	kBq/ml
CtxVisual_L	2022R032	[T9]	1168	31.536	114.619	133875	kBq/ml				CtxVisual_L	2022R033	[T9]	1168	31.536	117.162	136845	kBq/ml
CtxVisual_L	2022R032	[T10]	1168	31.536	98.5532	115110	kBq/ml				CtxVisual_L	2022R033	[T10]	1168	31.536	109.419	127801	kBq/ml
CtxVisual_L	2022R032	[T11]	1168	31.536	94.1368	109952	kBq/ml				CtxVisual_L	2022R033	[T11]	1168	31.536	110.648	129237	kBq/ml
CtxVisual_L	2022R032	[T12]	1168	31.536	83.6118	97658.6	kBq/ml				CtxVisual_L	2022R033	[T12]	1168	31.536	105.71	123470	kBq/ml
CtxVisual_L	2022R032	[T13]	1168	31.536	71.6167	83648.3	kBq/ml				CtxVisual_L	2022R033	[T13]	1168	31.536	99.2134	115881	kBq/ml
CtxVisual_L	2022R032	[T14]	1168	31.536	73.0549	85328.2	kBq/ml				CtxVisual_L	2022R033	[T14]	1168	31.536	89.9599	105073	kBq/ml
CtxVisual_L	2022R032	[T15]	1168	31.536	59.4805	69473.3	kBq/ml				CtxVisual_L	2022R033	[T15]	1168	31.536	91.0734	106374	kBq/ml
CtxVisual_L	2022R032	[T16]	1168	31.536	50.1339	58556.4	kBq/ml				CtxVisual_L	2022R033	[T16]	1168	31.536	77.5179	90540.9	kBq/ml
CtxVisual_L	2022R032	[T17]	1168	31.536	36.0984	42163	kBq/ml				CtxVisual_L	2022R033	[T17]	1168	31.536	66.5169	77691.8	kBq/ml
CtxVisual_L	2022R032	[T18]	1168	31.536	32.82	38333.8	kBq/ml				CtxVisual_L	2022R033	[T18]	1168	31.536	56.2335	65680.8	kBq/ml
CtxVisual_L	2022R032	[T19]	1168	31.536	26.2123	30615.9	kBq/ml				CtxVisual_L	2022R033	[T19]	1168	31.536	47.7332	55752.3	kBq/ml
CtxVisual_L	2022R032	[T20]	1168	31.536	22.9967	26860.1	kBq/ml				CtxVisual_L	2022R033	[T20]	1168	31.536	40.8697	47735.8	kBq/ml
CtxVisual_L	2022R032	[T21]	1168	31.536	17.6987	20672	kBq/ml				CtxVisual_L	2022R033	[T21]	1168	31.536	36.8102	42994.3	kBq/ml
CtxVisual_L	2022R032	[T22]	1168	31.536	17.1949	20083.7	kBq/ml				CtxVisual_L	2022R033	[T22]	1168	31.536	35.5147	41481.2	kBq/ml
CtxVisual_L	2022R032	[T23]	1168	31.536	13.808	16127.7	kBq/ml				CtxVisual_L	2022R033	[T23]	1168	31.536	33.0603	38614.4	kBq/ml
CtxVisual_L	2022R032	[T24]	1168	31.536	15.104	17641.4	kBq/ml				CtxVisual_L	2022R033	[T24]	1168	31.536	29.7586	34758.1	kBq/ml
CtxVisual_L	2022R032	[T25]	1168	31.536	16.7098	19517	kBq/ml				CtxVisual_L	2022R033	[T25]	1168	31.536	26.8645	31377.8	kBq/ml
CtxVisual_L	2022R032	[T26]	1168	31.536	12.8701	15032.3	kBq/ml				CtxVisual_L	2022R033	[T26]	1168	31.536	25.6559	29966.1	kBq/ml
CtxVisual_L	2022R032	[T27]	1168	31.536	11.6415	13597.3	kBq/ml				CtxVisual_L	2022R033	[T27]	1168	31.536	23.7577	27749	kBq/ml
CtxVisual_L	2022R032	[T28]	1168	31.536	11.3489	13255.5	kBq/ml				CtxVisual_L	2022R033	[T28]	1168	31.536	20.1665	23554.4	kBq/ml
CtxVisual_L	2022R032	[T29]	1168	31.536	11.3852	13297.9	kBq/ml				CtxVisual_L	2022R033	[T29]	1168	31.536	20.2776	23684.2	kBq/ml
CtxVisual_L	2022R032	[T30]	1168	31.536	10.5376	12308	kBq/ml				CtxVisual_L	2022R033	[T30]	1168	31.536	19.5977	22890.1	kBq/ml
CtxVisual_L	2022R032	[T31]	1168	31.536	10.6998	12497.3	kBq/ml				CtxVisual_L	2022R033	[T31]	1168	31.536	19.108	22318.1	kBq/ml
CtxVisual_L	2022R032	[T32]	1168	31.536	10.3657	12107.2	kBq/ml				CtxVisual_L	2022R033	[T32]	1168	31.536	19.1599	22378.7	kBq/ml
CtxVisual_L	2022R032	[T33]	1168	31.536	9.43321	11018	kBq/ml				CtxVisual_L	2022R033	[T33]	1168	31.536	16.1419	18853.7	kBq/ml
CtxVisual_L	2022R032	[T34]	1168	31.536	8.31255	9709.06	kBq/ml				CtxVisual_L	2022R033	[T34]	1168	31.536	14.815	17303.9	kBq/ml
CtxVisual_L	2022R032	[T35]	1168	31.536	6.35514	7422.8	kBq/ml				CtxVisual_L	2022R033	[T35]	1168	31.536	11.6572	13615.6	kBq/ml
CtxVisual_L	2022R032	[T36]	1168	31.536	7.85383	9173.27	kBq/ml				CtxVisual_L	2022R033	[T36]	1168	31.536	10.8289	12648.2	kBq/ml
CtxVisual_L	2022R032	[T37]	1168	31.536	5.69724	6654.38	kBq/ml				CtxVisual_L	2022R033	[T37]	1168	31.536	8.46243	9884.12	kBq/ml
CtxVisual_L	2022R032	[T38]	1168	31.536	5.50672	6431.85	kBq/ml				CtxVisual_L	2022R033	[T38]	1168	31.536	7.82651	9141.37	kBq/ml
CtxVisual_R	2022R032	[T0]	1164	31.428	1.62477	1891.24	kBq/ml				CtxVisual_R	2022R033	[T0]	1164	31.428	-0.431011	-501.697	kBq/ml
CtxVisual_R	2022R032	[T1]	1164	31.428	61.4284	71502.6	kBq/ml				CtxVisual_R	2022R033	[T1]	1164	31.428	22.4326	26111.5	kBq/ml
CtxVisual_R	2022R032	[T2]	1164	31.428	99.3762	115674	kBq/ml				CtxVisual_R	2022R033	[T2]	1164	31.428	81.8106	95227.6	kBq/ml
CtxVisual_R	2022R032	[T3]	1164	31.428	143.857	167450	kBq/ml				CtxVisual_R	2022R033	[T3]	1164	31.428	139.64	162540	kBq/ml
CtxVisual_R	2022R032	[T4]	1164	31.428	128.539	149619	kBq/ml				CtxVisual_R	2022R033	[T4]	1164	31.428	129.431	150658	kBq/ml
CtxVisual_R	2022R032	[T5]	1164	31.428	115.877	134881	kBq/ml				CtxVisual_R	2022R033	[T5]	1164	31.428	118.669	138131	kBq/ml
CtxVisual_R	2022R032	[T6]	1164	31.428	137.075	159556	kBq/ml				CtxVisual_R	2022R033	[T6]	1164	31.428	123.087	143274	kBq/ml
CtxVisual_R	2022R032	[T7]	1164	31.428	112.408	130843	kBq/ml				CtxVisual_R	2022R033	[T7]	1164	31.428	113.146	131701	kBq/ml
CtxVisual_R	2022R032	[T8]	1164	31.428	138.487	161198	kBq/ml				CtxVisual_R	2022R033	[T8]	1164	31.428	128.104	149113	kBq/ml
CtxVisual_R	2022R032	[T9]	1164	31.428	124.458	144869	kBq/ml				CtxVisual_R	2022R033	[T9]	1164	31.428	126.592	147353	kBq/ml
CtxVisual_R	2022R032	[T10]	1164	31.428	117.667	136964	kBq/ml				CtxVisual_R	2022R033	[T10]	1164	31.428	115.504	134446	kBq/ml
CtxVisual_R	2022R032	[T11]	1164	31.428	93.8422	109232	kBq/ml				CtxVisual_R	2022R033	[T11]	1164	31.428	105.049	122277	kBq/ml
CtxVisual_R	2022R032	[T12]	1164	31.428	93.0594	108321	kBq/ml				CtxVisual_R	2022R033	[T12]	1164	31.428	107.825	125508	kBq/ml
CtxVisual_R	2022R032	[T13]	1164	31.428	79.72	92794.1	kBq/ml				CtxVisual_R	2022R033	[T13]	1164	31.428	98.8264	115034	kBq/ml
CtxVisual_R	2022R032	[T14]	1164	31.428	75.0617	87371.9	kBq/ml				CtxVisual_R	2022R033	[T14]	1164	31.428	95.6547	111342	kBq/ml
CtxVisual_R	2022R032	[T15]	1164	31.428	65.0869	75761.1	kBq/ml				CtxVisual_R	2022R033	[T15]	1164	31.428	92.3	107437	kBq/ml
CtxVisual_R	2022R032	[T16]	1164	31.428	54.7276	63703	kBq/ml				CtxVisual_R	2022R033	[T16]	1164	31.428	81.8719	95298.9	kBq/ml
CtxVisual_R	2022R032	[T17]	1164	31.428	42.486	49453.6	kBq/ml				CtxVisual_R	2022R033	[T17]	1164	31.428	71.9298	83726.3	kBq/ml
CtxVisual_R	2022R032	[T18]	1164	31.428	33.4347	38918	kBq/ml				CtxVisual_R	2022R033	[T18]	1164	31.428	63.2742	73651.2	kBq/ml
CtxVisual_R	2022R032	[T19]	1164	31.428	29.3148	34122.4	kBq/ml				CtxVisual_R	2022R033	[T19]	1164	31.428	50.1593	58385.4	kBq/ml
CtxVisual_R	2022R032	[T20]	1164	31.428	25.3999	29565.5	kBq/ml				CtxVisual_R	2022R033	[T20]	1164	31.428	47.721	55547.2	kBq/ml
CtxVisual_R	2022R032	[T21]	1164	31.428	19.9362	23205.8	kBq/ml				CtxVisual_R	2022R033	[T21]	1164	31.428	41.2703	48038.6	kBq/ml
CtxVisual_R	2022R032	[T22]	1164	31.428	21.032	24481.2	kBq/ml				CtxVisual_R	2022R033	[T22]	1164	31.428	37.3268	43448.4	kBq/ml
CtxVisual_R	2022R032	[T23]	1164	31.428	17.3824	20233.1	kBq/ml				CtxVisual_R	2022R033	[T23]	1164	31.428	28.8421	33572.2	kBq/ml
CtxVisual_R	2022R032	[T24]	1164	31.428	17.8707	20801.5	kBq/ml				CtxVisual_R	2022R033	[T24]	1164	31.428	29.6979	34568.3	kBq/ml
CtxVisual_R	2022R032	[T25]	1164	31.428	17.7564	20668.4	kBq/ml				CtxVisual_R	2022R033	[T25]	1164	31.428	27.3879	31879.5	kBq/ml
CtxVisual_R	2022R032	[T26]	1164	31.428	17.3424	20186.6	kBq/ml				CtxVisual_R	2022R033	[T26]	1164	31.428	26.6636	31036.4	kBq/ml
CtxVisual_R	2022R032	[T27]	1164	31.428	16.4949	19200	kBq/ml				CtxVisual_R	2022R033	[T27]	1164	31.428	25.9286	30180.9	kBq/ml
CtxVisual_R	2022R032	[T28]	1164	31.428	15.4358	17967.2	kBq/ml				CtxVisual_R	2022R033	[T28]	1164	31.428	21.368	24872.4	kBq/ml
CtxVisual_R	2022R032	[T29]	1164	31.428	15.2947	17803	kBq/ml				CtxVisual_R	2022R033	[T29]	1164	31.428	26.0044	30269.1	kBq/ml
CtxVisual_R	2022R032	[T30]	1164	31.428	12.4902	14538.6	kBq/ml				CtxVisual_R	2022R033	[T30]	1164	31.428	20.2378	23556.8	kBq/ml
CtxVisual_R	2022R032	[T31]	1164	31.428	11.6118	13516.1	kBq/ml				CtxVisual_R	2022R033	[T31]	1164	31.428	21.1583	24628.2	kBq/ml
CtxVisual_R	2022R032	[T32]	1164	31.428	14.8794	17319.6	kBq/ml				CtxVisual_R	2022R033	[T32]	1164	31.428	20.7348	24135.2	kBq/ml
CtxVisual_R	2022R032	[T33]	1164	31.428	10.4067	12113.4	kBq/ml				CtxVisual_R	2022R033	[T33]	1164	31.428	16.3778	19063.8	kBq/ml
CtxVisual_R	2022R032	[T34]	1164	31.428	8.09258	9419.77	kBq/ml				CtxVisual_R	2022R033	[T34]	1164	31.428	14.413	16776.7	kBq/ml
CtxVisual_R	2022R032	[T35]	1164	31.428	7.55287	8791.55	kBq/ml				CtxVisual_R	2022R033	[T35]	1164	31.428	12.7008	14783.7	kBq/ml
CtxVisual_R	2022R032	[T36]	1164	31.428	8.11234	9442.76	kBq/ml				CtxVisual_R	2022R033	[T36]	1164	31.428	10.7697	12536	kBq/ml
CtxVisual_R	2022R032	[T37]	1164	31.428	6.43569	7491.15	kBq/ml				CtxVisual_R	2022R033	[T37]	1164	31.428	8.78538	10226.2	kBq/ml
CtxVisual_R	2022R032	[T38]	1164	31.428	6.98614	8131.87	kBq/ml				CtxVisual_R	2022R033	[T38]	1164	31.428	8.06619	9389.04	kBq/ml
GP_L	2022R032	[T0]	104	2.808	0.893542	92.9284	kBq/ml				GP_L	2022R033	[T0]	104	2.808	-0.47799	-49.7109	kBq/ml
GP_L	2022R032	[T1]	104	2.808	45.8001	4763.21	kBq/ml				GP_L	2022R033	[T1]	104	2.808	23.2095	2413.79	kBq/ml
GP_L	2022R032	[T2]	104	2.808	59.1184	6148.31	kBq/ml				GP_L	2022R033	[T2]	104	2.808	71.4179	7427.46	kBq/ml
GP_L	2022R032	[T3]	104	2.808	128.148	13327.4	kBq/ml				GP_L	2022R033	[T3]	104	2.808	108.292	11262.4	kBq/ml
GP_L	2022R032	[T4]	104	2.808	96.7809	10065.2	kBq/ml				GP_L	2022R033	[T4]	104	2.808	105.637	10986.2	kBq/ml
GP_L	2022R032	[T5]	104	2.808	117.685	12239.2	kBq/ml				GP_L	2022R033	[T5]	104	2.808	148.54	15448.2	kBq/ml
GP_L	2022R032	[T6]	104	2.808	112.884	11739.9	kBq/ml				GP_L	2022R033	[T6]	104	2.808	121.027	12586.9	kBq/ml
GP_L	2022R032	[T7]	104	2.808	70.5798	7340.29	kBq/ml				GP_L	2022R033	[T7]	104	2.808	136.457	14191.5	kBq/ml
GP_L	2022R032	[T8]	104	2.808	122.002	12688.2	kBq/ml				GP_L	2022R033	[T8]	104	2.808	110.75	11518	kBq/ml
GP_L	2022R032	[T9]	104	2.808	116.009	12065	kBq/ml				GP_L	2022R033	[T9]	104	2.808	111.974	11645.3	kBq/ml
GP_L	2022R032	[T10]	104	2.808	95.8942	9973	kBq/ml				GP_L	2022R033	[T10]	104	2.808	119.758	12454.8	kBq/ml
GP_L	2022R032	[T11]	104	2.808	89.5616	9314.4	kBq/ml				GP_L	2022R033	[T11]	104	2.808	139.807	14539.9	kBq/ml
GP_L	2022R032	[T12]	104	2.808	102.877	10699.2	kBq/ml				GP_L	2022R033	[T12]	104	2.808	98.1477	10207.4	kBq/ml
GP_L	2022R032	[T13]	104	2.808	96.6743	10054.1	kBq/ml				GP_L	2022R033	[T13]	104	2.808	127.673	13278	kBq/ml
GP_L	2022R032	[T14]	104	2.808	79.8037	8299.59	kBq/ml				GP_L	2022R033	[T14]	104	2.808	105.042	10924.4	kBq/ml
GP_L	2022R032	[T15]	104	2.808	63.8638	6641.84	kBq/ml				GP_L	2022R033	[T15]	104	2.808	92.6202	9632.5	kBq/ml
GP_L	2022R032	[T16]	104	2.808	57.1565	5944.28	kBq/ml				GP_L	2022R033	[T16]	104	2.808	96.5488	10041.1	kBq/ml
GP_L	2022R032	[T17]	104	2.808	51.2834	5333.47	kBq/ml				GP_L	2022R033	[T17]	104	2.808	91.1572	9480.35	kBq/ml
GP_L	2022R032	[T18]	104	2.808	40.4858	4210.53	kBq/ml				GP_L	2022R033	[T18]	104	2.808	81.2537	8450.39	kBq/ml
GP_L	2022R032	[T19]	104	2.808	24.9366	2593.41	kBq/ml				GP_L	2022R033	[T19]	104	2.808	52.8642	5497.87	kBq/ml
GP_L	2022R032	[T20]	104	2.808	34.9523	3635.03	kBq/ml				GP_L	2022R033	[T20]	104	2.808	53.3476	5548.15	kBq/ml
GP_L	2022R032	[T21]	104	2.808	25.4031	2641.92	kBq/ml				GP_L	2022R033	[T21]	104	2.808	46.0212	4786.2	kBq/ml
GP_L	2022R032	[T22]	104	2.808	19.4867	2026.62	kBq/ml				GP_L	2022R033	[T22]	104	2.808	40.9895	4262.91	kBq/ml
GP_L	2022R032	[T23]	104	2.808	18.5917	1933.54	kBq/ml				GP_L	2022R033	[T23]	104	2.808	42.1523	4383.84	kBq/ml
GP_L	2022R032	[T24]	104	2.808	16.7667	1743.74	kBq/ml				GP_L	2022R033	[T24]	104	2.808	42.5726	4427.55	kBq/ml
GP_L	2022R032	[T25]	104	2.808	13.4685	1400.73	kBq/ml				GP_L	2022R033	[T25]	104	2.808	36.4873	3794.68	kBq/ml
GP_L	2022R032	[T26]	104	2.808	16.3505	1700.45	kBq/ml				GP_L	2022R033	[T26]	104	2.808	37.0613	3854.37	kBq/ml
GP_L	2022R032	[T27]	104	2.808	11.8553	1232.95	kBq/ml				GP_L	2022R033	[T27]	104	2.808	30.2749	3148.59	kBq/ml
GP_L	2022R032	[T28]	104	2.808	16.5251	1718.61	kBq/ml				GP_L	2022R033	[T28]	104	2.808	31.0328	3227.41	kBq/ml
GP_L	2022R032	[T29]	104	2.808	13.7828	1433.41	kBq/ml				GP_L	2022R033	[T29]	104	2.808	22.0021	2288.22	kBq/ml
GP_L	2022R032	[T30]	104	2.808	12.2258	1271.48	kBq/ml				GP_L	2022R033	[T30]	104	2.808	31.9271	3320.42	kBq/ml
GP_L	2022R032	[T31]	104	2.808	16.5422	1720.39	kBq/ml				GP_L	2022R033	[T31]	104	2.808	26.0994	2714.34	kBq/ml
GP_L	2022R032	[T32]	104	2.808	12.587	1309.05	kBq/ml				GP_L	2022R033	[T32]	104	2.808	16.0511	1669.32	kBq/ml
GP_L	2022R032	[T33]	104	2.808	8.29657	862.843	kBq/ml				GP_L	2022R033	[T33]	104	2.808	23.6304	2457.56	kBq/ml
GP_L	2022R032	[T34]	104	2.808	10.9786	1141.78	kBq/ml				GP_L	2022R033	[T34]	104	2.808	16.816	1748.86	kBq/ml
GP_L	2022R032	[T35]	104	2.808	10.1498	1055.58	kBq/ml				GP_L	2022R033	[T35]	104	2.808	15.7432	1637.3	kBq/ml
GP_L	2022R032	[T36]	104	2.808	9.50574	988.597	kBq/ml				GP_L	2022R033	[T36]	104	2.808	10.8431	1127.69	kBq/ml
GP_L	2022R032	[T37]	104	2.808	5.05341	525.555	kBq/ml				GP_L	2022R033	[T37]	104	2.808	11.8187	1229.14	kBq/ml
GP_L	2022R032	[T38]	104	2.808	6.31133	656.378	kBq/ml				GP_L	2022R033	[T38]	104	2.808	11.5985	1206.24	kBq/ml
GP_R	2022R032	[T0]	109	2.943	2.99566	326.527	kBq/ml				GP_R	2022R033	[T0]	109	2.943	0.955033	104.099	kBq/ml
GP_R	2022R032	[T1]	109	2.943	77.1044	8404.38	kBq/ml				GP_R	2022R033	[T1]	109	2.943	-7.34586	-800.698	kBq/ml
GP_R	2022R032	[T2]	109	2.943	101.94	11111.4	kBq/ml				GP_R	2022R033	[T2]	109	2.943	78.7226	8580.77	kBq/ml
GP_R	2022R032	[T3]	109	2.943	95.7012	10431.4	kBq/ml				GP_R	2022R033	[T3]	109	2.943	130.286	14201.1	kBq/ml
GP_R	2022R032	[T4]	109	2.943	131.856	14372.4	kBq/ml				GP_R	2022R033	[T4]	109	2.943	136.139	14839.2	kBq/ml
GP_R	2022R032	[T5]	109	2.943	127.905	13941.6	kBq/ml				GP_R	2022R033	[T5]	109	2.943	127.574	13905.5	kBq/ml
GP_R	2022R032	[T6]	109	2.943	159.539	17389.8	kBq/ml				GP_R	2022R033	[T6]	109	2.943	122.168	13316.4	kBq/ml
GP_R	2022R032	[T7]	109	2.943	133.158	14514.2	kBq/ml				GP_R	2022R033	[T7]	109	2.943	116.9	12742.1	kBq/ml
GP_R	2022R032	[T8]	109	2.943	120.43	13126.9	kBq/ml				GP_R	2022R033	[T8]	109	2.943	104.225	11360.5	kBq/ml
GP_R	2022R032	[T9]	109	2.943	105.681	11519.3	kBq/ml				GP_R	2022R033	[T9]	109	2.943	125.183	13645	kBq/ml
GP_R	2022R032	[T10]	109	2.943	102.428	11164.6	kBq/ml				GP_R	2022R033	[T10]	109	2.943	135.871	14809.9	kBq/ml
GP_R	2022R032	[T11]	109	2.943	95.6317	10423.9	kBq/ml				GP_R	2022R033	[T11]	109	2.943	112.124	12221.5	kBq/ml
GP_R	2022R032	[T12]	109	2.943	82.6509	9008.95	kBq/ml				GP_R	2022R033	[T12]	109	2.943	135.829	14805.3	kBq/ml
GP_R	2022R032	[T13]	109	2.943	77.4199	8438.77	kBq/ml				GP_R	2022R033	[T13]	109	2.943	96.6789	10538	kBq/ml
GP_R	2022R032	[T14]	109	2.943	62.8527	6850.95	kBq/ml				GP_R	2022R033	[T14]	109	2.943	110.039	11994.3	kBq/ml
GP_R	2022R032	[T15]	109	2.943	70.6899	7705.2	kBq/ml				GP_R	2022R033	[T15]	109	2.943	104.204	11358.2	kBq/ml
GP_R	2022R032	[T16]	109	2.943	54.5868	5949.96	kBq/ml				GP_R	2022R033	[T16]	109	2.943	89.8035	9788.58	kBq/ml
GP_R	2022R032	[T17]	109	2.943	47.3124	5157.05	kBq/ml				GP_R	2022R033	[T17]	109	2.943	91.3772	9960.11	kBq/ml
GP_R	2022R032	[T18]	109	2.943	42.5246	4635.19	kBq/ml				GP_R	2022R033	[T18]	109	2.943	77.5133	8448.95	kBq/ml
GP_R	2022R032	[T19]	109	2.943	41.3165	4503.5	kBq/ml				GP_R	2022R033	[T19]	109	2.943	67.4373	7350.67	kBq/ml
GP_R	2022R032	[T20]	109	2.943	29.1533	3177.7	kBq/ml				GP_R	2022R033	[T20]	109	2.943	53.1119	5789.2	kBq/ml
GP_R	2022R032	[T21]	109	2.943	31.9443	3481.93	kBq/ml				GP_R	2022R033	[T21]	109	2.943	48.1478	5248.11	kBq/ml
GP_R	2022R032	[T22]	109	2.943	26.7484	2915.58	kBq/ml				GP_R	2022R033	[T22]	109	2.943	51.37	5599.33	kBq/ml
GP_R	2022R032	[T23]	109	2.943	23.0349	2510.8	kBq/ml				GP_R	2022R033	[T23]	109	2.943	32.1945	3509.2	kBq/ml
GP_R	2022R032	[T24]	109	2.943	21.3263	2324.57	kBq/ml				GP_R	2022R033	[T24]	109	2.943	43.2996	4719.66	kBq/ml
GP_R	2022R032	[T25]	109	2.943	21.9131	2388.53	kBq/ml				GP_R	2022R033	[T25]	109	2.943	26.213	2857.22	kBq/ml
GP_R	2022R032	[T26]	109	2.943	18.0292	1965.18	kBq/ml				GP_R	2022R033	[T26]	109	2.943	31.5763	3441.81	kBq/ml
GP_R	2022R032	[T27]	109	2.943	19.5689	2133.01	kBq/ml				GP_R	2022R033	[T27]	109	2.943	32.8356	3579.08	kBq/ml
GP_R	2022R032	[T28]	109	2.943	11.5971	1264.08	kBq/ml				GP_R	2022R033	[T28]	109	2.943	28.7865	3137.73	kBq/ml
GP_R	2022R032	[T29]	109	2.943	15.5227	1691.98	kBq/ml				GP_R	2022R033	[T29]	109	2.943	22.2959	2430.25	kBq/ml
GP_R	2022R032	[T30]	109	2.943	14.7974	1612.92	kBq/ml				GP_R	2022R033	[T30]	109	2.943	27.5977	3008.15	kBq/ml
GP_R	2022R032	[T31]	109	2.943	20.3404	2217.1	kBq/ml				GP_R	2022R033	[T31]	109	2.943	21.4031	2332.93	kBq/ml
GP_R	2022R032	[T32]	109	2.943	10.41	1134.69	kBq/ml				GP_R	2022R033	[T32]	109	2.943	16.6593	1815.86	kBq/ml
GP_R	2022R032	[T33]	109	2.943	8.21481	895.414	kBq/ml				GP_R	2022R033	[T33]	109	2.943	17.4222	1899.02	kBq/ml
GP_R	2022R032	[T34]	109	2.943	9.95578	1085.18	kBq/ml				GP_R	2022R033	[T34]	109	2.943	18.8061	2049.86	kBq/ml
GP_R	2022R032	[T35]	109	2.943	10.5688	1152	kBq/ml				GP_R	2022R033	[T35]	109	2.943	17.0819	1861.93	kBq/ml
GP_R	2022R032	[T36]	109	2.943	7.43827	810.772	kBq/ml				GP_R	2022R033	[T36]	109	2.943	14.1433	1541.62	kBq/ml
GP_R	2022R032	[T37]	109	2.943	7.87061	857.896	kBq/ml				GP_R	2022R033	[T37]	109	2.943	11.7152	1276.95	kBq/ml
GP_R	2022R032	[T38]	109	2.943	6.66102	726.051	kBq/ml				GP_R	2022R033	[T38]	109	2.943	10.677	1163.79	kBq/ml
Medulla_L	2022R032	[T0]	1025	27.675	-1.87137	-1918.16	kBq/ml				Medulla_L	2022R033	[T0]	1025	27.675	0.302744	310.312	kBq/ml
Medulla_L	2022R032	[T1]	1025	27.675	59.105	60582.6	kBq/ml				Medulla_L	2022R033	[T1]	1025	27.675	18.0967	18549.1	kBq/ml
Medulla_L	2022R032	[T2]	1025	27.675	125.124	128252	kBq/ml				Medulla_L	2022R033	[T2]	1025	27.675	94.295	96652.4	kBq/ml
Medulla_L	2022R032	[T3]	1025	27.675	142.968	146542	kBq/ml				Medulla_L	2022R033	[T3]	1025	27.675	138.97	142444	kBq/ml
Medulla_L	2022R032	[T4]	1025	27.675	103.403	105988	kBq/ml				Medulla_L	2022R033	[T4]	1025	27.675	139.699	143192	kBq/ml
Medulla_L	2022R032	[T5]	1025	27.675	116.35	119259	kBq/ml				Medulla_L	2022R033	[T5]	1025	27.675	157.645	161586	kBq/ml
Medulla_L	2022R032	[T6]	1025	27.675	131.602	134892	kBq/ml				Medulla_L	2022R033	[T6]	1025	27.675	124.724	127843	kBq/ml
Medulla_L	2022R032	[T7]	1025	27.675	114.955	117829	kBq/ml				Medulla_L	2022R033	[T7]	1025	27.675	139.076	142552	kBq/ml
Medulla_L	2022R032	[T8]	1025	27.675	134.201	137556	kBq/ml				Medulla_L	2022R033	[T8]	1025	27.675	137.484	140921	kBq/ml
Medulla_L	2022R032	[T9]	1025	27.675	110.708	113475	kBq/ml				Medulla_L	2022R033	[T9]	1025	27.675	124.154	127258	kBq/ml
Medulla_L	2022R032	[T10]	1025	27.675	101.053	103579	kBq/ml				Medulla_L	2022R033	[T10]	1025	27.675	116.949	119872	kBq/ml
Medulla_L	2022R032	[T11]	1025	27.675	94.3752	96734.6	kBq/ml				Medulla_L	2022R033	[T11]	1025	27.675	113.821	116667	kBq/ml
Medulla_L	2022R032	[T12]	1025	27.675	81.5796	83619.1	kBq/ml				Medulla_L	2022R033	[T12]	1025	27.675	120.074	123076	kBq/ml
Medulla_L	2022R032	[T13]	1025	27.675	73.8504	75696.7	kBq/ml				Medulla_L	2022R033	[T13]	1025	27.675	105.49	108127	kBq/ml
Medulla_L	2022R032	[T14]	1025	27.675	69.1712	70900.5	kBq/ml				Medulla_L	2022R033	[T14]	1025	27.675	106.446	109108	kBq/ml
Medulla_L	2022R032	[T15]	1025	27.675	63.9631	65562.2	kBq/ml				Medulla_L	2022R033	[T15]	1025	27.675	100.018	102518	kBq/ml
Medulla_L	2022R032	[T16]	1025	27.675	53.7311	55074.4	kBq/ml				Medulla_L	2022R033	[T16]	1025	27.675	102.915	105487	kBq/ml
Medulla_L	2022R032	[T17]	1025	27.675	43.5096	44597.4	kBq/ml				Medulla_L	2022R033	[T17]	1025	27.675	82.8653	84937	kBq/ml
Medulla_L	2022R032	[T18]	1025	27.675	35.5147	36402.5	kBq/ml				Medulla_L	2022R033	[T18]	1025	27.675	70.7973	72567.2	kBq/ml
Medulla_L	2022R032	[T19]	1025	27.675	32.5367	33350.2	kBq/ml				Medulla_L	2022R033	[T19]	1025	27.675	59.305	60787.7	kBq/ml
Medulla_L	2022R032	[T20]	1025	27.675	30.4366	31197.5	kBq/ml				Medulla_L	2022R033	[T20]	1025	27.675	54.6095	55974.7	kBq/ml
Medulla_L	2022R032	[T21]	1025	27.675	23.6876	24279.8	kBq/ml				Medulla_L	2022R033	[T21]	1025	27.675	52.6318	53947.6	kBq/ml
Medulla_L	2022R032	[T22]	1025	27.675	23.7536	24347.4	kBq/ml				Medulla_L	2022R033	[T22]	1025	27.675	45.4387	46574.7	kBq/ml
Medulla_L	2022R032	[T23]	1025	27.675	18.0893	18541.5	kBq/ml				Medulla_L	2022R033	[T23]	1025	27.675	40.1166	41119.5	kBq/ml
Medulla_L	2022R032	[T24]	1025	27.675	19.9015	20399	kBq/ml				Medulla_L	2022R033	[T24]	1025	27.675	37.7749	38719.3	kBq/ml
Medulla_L	2022R032	[T25]	1025	27.675	18.4588	18920.3	kBq/ml				Medulla_L	2022R033	[T25]	1025	27.675	33.4576	34294.1	kBq/ml
Medulla_L	2022R032	[T26]	1025	27.675	16.5353	16948.7	kBq/ml				Medulla_L	2022R033	[T26]	1025	27.675	31.8654	32662	kBq/ml
Medulla_L	2022R032	[T27]	1025	27.675	14.7858	15155.5	kBq/ml				Medulla_L	2022R033	[T27]	1025	27.675	31.4916	32278.9	kBq/ml
Medulla_L	2022R032	[T28]	1025	27.675	17.6354	18076.3	kBq/ml				Medulla_L	2022R033	[T28]	1025	27.675	27.6864	28378.6	kBq/ml
Medulla_L	2022R032	[T29]	1025	27.675	14.5978	14962.8	kBq/ml				Medulla_L	2022R033	[T29]	1025	27.675	28.8901	29612.4	kBq/ml
Medulla_L	2022R032	[T30]	1025	27.675	13.3526	13686.4	kBq/ml				Medulla_L	2022R033	[T30]	1025	27.675	28.9609	29685	kBq/ml
Medulla_L	2022R032	[T31]	1025	27.675	15.9364	16334.9	kBq/ml				Medulla_L	2022R033	[T31]	1025	27.675	21.8162	22361.6	kBq/ml
Medulla_L	2022R032	[T32]	1025	27.675	9.99403	10243.9	kBq/ml				Medulla_L	2022R033	[T32]	1025	27.675	22.832	23402.8	kBq/ml
Medulla_L	2022R032	[T33]	1025	27.675	10.001	10251	kBq/ml				Medulla_L	2022R033	[T33]	1025	27.675	19.5023	19989.9	kBq/ml
Medulla_L	2022R032	[T34]	1025	27.675	11.8037	12098.8	kBq/ml				Medulla_L	2022R033	[T34]	1025	27.675	17.7001	18142.6	kBq/ml
Medulla_L	2022R032	[T35]	1025	27.675	8.82578	9046.42	kBq/ml				Medulla_L	2022R033	[T35]	1025	27.675	15.6114	16001.7	kBq/ml
Medulla_L	2022R032	[T36]	1025	27.675	8.2641	8470.7	kBq/ml				Medulla_L	2022R033	[T36]	1025	27.675	12.685	13002.2	kBq/ml
Medulla_L	2022R032	[T37]	1025	27.675	7.26009	7441.59	kBq/ml				Medulla_L	2022R033	[T37]	1025	27.675	10.9799	11254.4	kBq/ml
Medulla_L	2022R032	[T38]	1025	27.675	5.78926	5933.99	kBq/ml				Medulla_L	2022R033	[T38]	1025	27.675	10.9001	11172.6	kBq/ml
Medulla_R	2022R032	[T0]	1038	28.026	0.264541	274.593	kBq/ml				Medulla_R	2022R033	[T0]	1038	28.026	-1.34169	-1392.67	kBq/ml
Medulla_R	2022R032	[T1]	1038	28.026	56.9135	59076.2	kBq/ml				Medulla_R	2022R033	[T1]	1038	28.026	48.0302	49855.3	kBq/ml
Medulla_R	2022R032	[T2]	1038	28.026	121.662	126285	kBq/ml				Medulla_R	2022R033	[T2]	1038	28.026	122.053	126691	kBq/ml
Medulla_R	2022R032	[T3]	1038	28.026	124.142	128860	kBq/ml				Medulla_R	2022R033	[T3]	1038	28.026	150.132	155837	kBq/ml
Medulla_R	2022R032	[T4]	1038	28.026	116.26	120678	kBq/ml				Medulla_R	2022R033	[T4]	1038	28.026	139.223	144513	kBq/ml
Medulla_R	2022R032	[T5]	1038	28.026	97.5529	101260	kBq/ml				Medulla_R	2022R033	[T5]	1038	28.026	130.651	135616	kBq/ml
Medulla_R	2022R032	[T6]	1038	28.026	113.163	117463	kBq/ml				Medulla_R	2022R033	[T6]	1038	28.026	148.614	154261	kBq/ml
Medulla_R	2022R032	[T7]	1038	28.026	100.968	104805	kBq/ml				Medulla_R	2022R033	[T7]	1038	28.026	133.936	139026	kBq/ml
Medulla_R	2022R032	[T8]	1038	28.026	105.505	109514	kBq/ml				Medulla_R	2022R033	[T8]	1038	28.026	143.837	149303	kBq/ml
Medulla_R	2022R032	[T9]	1038	28.026	93.0412	96576.8	kBq/ml				Medulla_R	2022R033	[T9]	1038	28.026	122.989	127662	kBq/ml
Medulla_R	2022R032	[T10]	1038	28.026	94.507	98098.2	kBq/ml				Medulla_R	2022R033	[T10]	1038	28.026	129.758	134689	kBq/ml
Medulla_R	2022R032	[T11]	1038	28.026	93.7657	97328.8	kBq/ml				Medulla_R	2022R033	[T11]	1038	28.026	124.619	129355	kBq/ml
Medulla_R	2022R032	[T12]	1038	28.026	84.7865	88008.4	kBq/ml				Medulla_R	2022R033	[T12]	1038	28.026	122.381	127032	kBq/ml
Medulla_R	2022R032	[T13]	1038	28.026	68.7259	71337.5	kBq/ml				Medulla_R	2022R033	[T13]	1038	28.026	119.118	123644	kBq/ml
Medulla_R	2022R032	[T14]	1038	28.026	72.7157	75478.9	kBq/ml				Medulla_R	2022R033	[T14]	1038	28.026	109.278	113431	kBq/ml
Medulla_R	2022R032	[T15]	1038	28.026	62.6743	65055.9	kBq/ml				Medulla_R	2022R033	[T15]	1038	28.026	112.809	117096	kBq/ml
Medulla_R	2022R032	[T16]	1038	28.026	57.6996	59892.2	kBq/ml				Medulla_R	2022R033	[T16]	1038	28.026	96.8835	100565	kBq/ml
Medulla_R	2022R032	[T17]	1038	28.026	42.3191	43927.2	kBq/ml				Medulla_R	2022R033	[T17]	1038	28.026	85.7456	89004	kBq/ml
Medulla_R	2022R032	[T18]	1038	28.026	36.7927	38190.8	kBq/ml				Medulla_R	2022R033	[T18]	1038	28.026	73.7556	76558.3	kBq/ml
Medulla_R	2022R032	[T19]	1038	28.026	28.1107	29178.9	kBq/ml				Medulla_R	2022R033	[T19]	1038	28.026	58.8883	61126.1	kBq/ml
Medulla_R	2022R032	[T20]	1038	28.026	29.624	30749.8	kBq/ml				Medulla_R	2022R033	[T20]	1038	28.026	53.7993	55843.6	kBq/ml
Medulla_R	2022R032	[T21]	1038	28.026	19.8178	20570.9	kBq/ml				Medulla_R	2022R033	[T21]	1038	28.026	48.0327	49857.9	kBq/ml
Medulla_R	2022R032	[T22]	1038	28.026	22.4243	23276.5	kBq/ml				Medulla_R	2022R033	[T22]	1038	28.026	45.5694	47301	kBq/ml
Medulla_R	2022R032	[T23]	1038	28.026	19.6945	20442.9	kBq/ml				Medulla_R	2022R033	[T23]	1038	28.026	38.0825	39529.6	kBq/ml
Medulla_R	2022R032	[T24]	1038	28.026	12.743	13227.2	kBq/ml				Medulla_R	2022R033	[T24]	1038	28.026	35.3921	36737	kBq/ml
Medulla_R	2022R032	[T25]	1038	28.026	17.9912	18674.8	kBq/ml				Medulla_R	2022R033	[T25]	1038	28.026	32.8919	34141.8	kBq/ml
Medulla_R	2022R032	[T26]	1038	28.026	15.6276	16221.5	kBq/ml				Medulla_R	2022R033	[T26]	1038	28.026	31.5888	32789.2	kBq/ml
Medulla_R	2022R032	[T27]	1038	28.026	18.2527	18946.3	kBq/ml				Medulla_R	2022R033	[T27]	1038	28.026	31.2654	32453.5	kBq/ml
Medulla_R	2022R032	[T28]	1038	28.026	17.5294	18195.5	kBq/ml				Medulla_R	2022R033	[T28]	1038	28.026	28.6322	29720.3	kBq/ml
Medulla_R	2022R032	[T29]	1038	28.026	15.5423	16132.9	kBq/ml				Medulla_R	2022R033	[T29]	1038	28.026	26.4233	27427.4	kBq/ml
Medulla_R	2022R032	[T30]	1038	28.026	11.9386	12392.3	kBq/ml				Medulla_R	2022R033	[T30]	1038	28.026	24.3266	25251	kBq/ml
Medulla_R	2022R032	[T31]	1038	28.026	16.8927	17534.6	kBq/ml				Medulla_R	2022R033	[T31]	1038	28.026	25.5014	26470.5	kBq/ml
Medulla_R	2022R032	[T32]	1038	28.026	14.8363	15400.1	kBq/ml				Medulla_R	2022R033	[T32]	1038	28.026	27.8714	28930.6	kBq/ml
Medulla_R	2022R032	[T33]	1038	28.026	10.7889	11198.8	kBq/ml				Medulla_R	2022R033	[T33]	1038	28.026	20.4738	21251.8	kBq/ml
Medulla_R	2022R032	[T34]	1038	28.026	9.46135	9820.88	kBq/ml				Medulla_R	2022R033	[T34]	1038	28.026	16.9632	17607.8	kBq/ml
Medulla_R	2022R032	[T35]	1038	28.026	9.377	9733.33	kBq/ml				Medulla_R	2022R033	[T35]	1038	28.026	16.7328	17368.7	kBq/ml
Medulla_R	2022R032	[T36]	1038	28.026	6.90718	7169.65	kBq/ml				Medulla_R	2022R033	[T36]	1038	28.026	13.2942	13799.4	kBq/ml
Medulla_R	2022R032	[T37]	1038	28.026	7.43238	7714.81	kBq/ml				Medulla_R	2022R033	[T37]	1038	28.026	10.5457	10946.5	kBq/ml
Medulla_R	2022R032	[T38]	1038	28.026	4.60423	4779.19	kBq/ml				Medulla_R	2022R033	[T38]	1038	28.026	8.90264	9240.94	kBq/ml
Pons_L	2022R032	[T0]	670	18.09	-1.74824	-1171.32	kBq/ml				Pons_L	2022R033	[T0]	670	18.09	0.436903	292.725	kBq/ml
Pons_L	2022R032	[T1]	670	18.09	74.3482	49813.3	kBq/ml				Pons_L	2022R033	[T1]	670	18.09	32.2625	21615.9	kBq/ml
Pons_L	2022R032	[T2]	670	18.09	145.935	97776.4	kBq/ml				Pons_L	2022R033	[T2]	670	18.09	116.273	77903	kBq/ml
Pons_L	2022R032	[T3]	670	18.09	122.12	81820.2	kBq/ml				Pons_L	2022R033	[T3]	670	18.09	127.338	85316.5	kBq/ml
Pons_L	2022R032	[T4]	670	18.09	109.334	73254.1	kBq/ml				Pons_L	2022R033	[T4]	670	18.09	112.797	75573.7	kBq/ml
Pons_L	2022R032	[T5]	670	18.09	120.25	80567.8	kBq/ml				Pons_L	2022R033	[T5]	670	18.09	138.887	93054.1	kBq/ml
Pons_L	2022R032	[T6]	670	18.09	123.651	82846.4	kBq/ml				Pons_L	2022R033	[T6]	670	18.09	115.177	77168.4	kBq/ml
Pons_L	2022R032	[T7]	670	18.09	107.778	72211.2	kBq/ml				Pons_L	2022R033	[T7]	670	18.09	110.514	74044.3	kBq/ml
Pons_L	2022R032	[T8]	670	18.09	93.0096	62316.4	kBq/ml				Pons_L	2022R033	[T8]	670	18.09	109.02	73043.4	kBq/ml
Pons_L	2022R032	[T9]	670	18.09	103.262	69185.8	kBq/ml				Pons_L	2022R033	[T9]	670	18.09	121.137	81161.9	kBq/ml
Pons_L	2022R032	[T10]	670	18.09	86.2476	57785.9	kBq/ml				Pons_L	2022R033	[T10]	670	18.09	108.399	72627.5	kBq/ml
Pons_L	2022R032	[T11]	670	18.09	87.26	58464.2	kBq/ml				Pons_L	2022R033	[T11]	670	18.09	115.498	77384	kBq/ml
Pons_L	2022R032	[T12]	670	18.09	79.3016	53132.1	kBq/ml				Pons_L	2022R033	[T12]	670	18.09	116.463	78030.1	kBq/ml
Pons_L	2022R032	[T13]	670	18.09	70.7759	47419.8	kBq/ml				Pons_L	2022R033	[T13]	670	18.09	113.056	75747.4	kBq/ml
Pons_L	2022R032	[T14]	670	18.09	84.2801	56467.7	kBq/ml				Pons_L	2022R033	[T14]	670	18.09	102.409	68614.1	kBq/ml
Pons_L	2022R032	[T15]	670	18.09	60.8148	40745.9	kBq/ml				Pons_L	2022R033	[T15]	670	18.09	106.424	71303.8	kBq/ml
Pons_L	2022R032	[T16]	670	18.09	56.318	37733.1	kBq/ml				Pons_L	2022R033	[T16]	670	18.09	95.7402	64146	kBq/ml
Pons_L	2022R032	[T17]	670	18.09	43.8835	29401.9	kBq/ml				Pons_L	2022R033	[T17]	670	18.09	78.0865	52318	kBq/ml
Pons_L	2022R032	[T18]	670	18.09	38.2262	25611.6	kBq/ml				Pons_L	2022R033	[T18]	670	18.09	69.404	46500.7	kBq/ml
Pons_L	2022R032	[T19]	670	18.09	33.5586	22484.3	kBq/ml				Pons_L	2022R033	[T19]	670	18.09	57.6702	38639.1	kBq/ml
Pons_L	2022R032	[T20]	670	18.09	29.2725	19612.5	kBq/ml				Pons_L	2022R033	[T20]	670	18.09	59.7294	40018.7	kBq/ml
Pons_L	2022R032	[T21]	670	18.09	27.9072	18697.8	kBq/ml				Pons_L	2022R033	[T21]	670	18.09	45.8373	30711	kBq/ml
Pons_L	2022R032	[T22]	670	18.09	25.1218	16831.6	kBq/ml				Pons_L	2022R033	[T22]	670	18.09	37.5438	25154.3	kBq/ml
Pons_L	2022R032	[T23]	670	18.09	25.801	17286.7	kBq/ml				Pons_L	2022R033	[T23]	670	18.09	38.777	25980.6	kBq/ml
Pons_L	2022R032	[T24]	670	18.09	20.3898	13661.2	kBq/ml				Pons_L	2022R033	[T24]	670	18.09	36.5286	24474.1	kBq/ml
Pons_L	2022R032	[T25]	670	18.09	21.4487	14370.7	kBq/ml				Pons_L	2022R033	[T25]	670	18.09	35.8481	24018.2	kBq/ml
Pons_L	2022R032	[T26]	670	18.09	17.1287	11476.2	kBq/ml				Pons_L	2022R033	[T26]	670	18.09	33.4234	22393.6	kBq/ml
Pons_L	2022R032	[T27]	670	18.09	13.9648	9356.39	kBq/ml				Pons_L	2022R033	[T27]	670	18.09	29.3873	19689.5	kBq/ml
Pons_L	2022R032	[T28]	670	18.09	19.0808	12784.1	kBq/ml				Pons_L	2022R033	[T28]	670	18.09	30.0874	20158.6	kBq/ml
Pons_L	2022R032	[T29]	670	18.09	11.5241	7721.13	kBq/ml				Pons_L	2022R033	[T29]	670	18.09	27.5059	18428.9	kBq/ml
Pons_L	2022R032	[T30]	670	18.09	17.2003	11524.2	kBq/ml				Pons_L	2022R033	[T30]	670	18.09	24.9734	16732.2	kBq/ml
Pons_L	2022R032	[T31]	670	18.09	17.9063	11997.2	kBq/ml				Pons_L	2022R033	[T31]	670	18.09	29.3771	19682.7	kBq/ml
Pons_L	2022R032	[T32]	670	18.09	12.8152	8586.22	kBq/ml				Pons_L	2022R033	[T32]	670	18.09	23.102	15478.4	kBq/ml
Pons_L	2022R032	[T33]	670	18.09	13.8136	9255.09	kBq/ml				Pons_L	2022R033	[T33]	670	18.09	21.8613	14647.1	kBq/ml
Pons_L	2022R032	[T34]	670	18.09	12.6233	8457.61	kBq/ml				Pons_L	2022R033	[T34]	670	18.09	19.6057	13135.8	kBq/ml
Pons_L	2022R032	[T35]	670	18.09	10.9715	7350.9	kBq/ml				Pons_L	2022R033	[T35]	670	18.09	14.269	9560.23	kBq/ml
Pons_L	2022R032	[T36]	670	18.09	10.3768	6952.45	kBq/ml				Pons_L	2022R033	[T36]	670	18.09	13.3735	8960.25	kBq/ml
Pons_L	2022R032	[T37]	670	18.09	9.19608	6161.37	kBq/ml				Pons_L	2022R033	[T37]	670	18.09	11.6013	7772.87	kBq/ml
Pons_L	2022R032	[T38]	670	18.09	6.34043	4248.09	kBq/ml				Pons_L	2022R033	[T38]	670	18.09	11.3965	7635.67	kBq/ml
Pons_R	2022R032	[T0]	638	17.226	1.89986	1212.11	kBq/ml				Pons_R	2022R033	[T0]	638	17.226	0.725419	462.817	kBq/ml
Pons_R	2022R032	[T1]	638	17.226	35.7399	22802	kBq/ml				Pons_R	2022R033	[T1]	638	17.226	32.5825	20787.6	kBq/ml
Pons_R	2022R032	[T2]	638	17.226	69.2672	44192.5	kBq/ml				Pons_R	2022R033	[T2]	638	17.226	173.516	110703	kBq/ml
Pons_R	2022R032	[T3]	638	17.226	102.162	65179.4	kBq/ml				Pons_R	2022R033	[T3]	638	17.226	127.036	81048.7	kBq/ml
Pons_R	2022R032	[T4]	638	17.226	125.28	79929	kBq/ml				Pons_R	2022R033	[T4]	638	17.226	150.602	96083.8	kBq/ml
Pons_R	2022R032	[T5]	638	17.226	99.2845	63343.5	kBq/ml				Pons_R	2022R033	[T5]	638	17.226	146.545	93495.8	kBq/ml
Pons_R	2022R032	[T6]	638	17.226	105.041	67016.3	kBq/ml				Pons_R	2022R033	[T6]	638	17.226	139.784	89182.2	kBq/ml
Pons_R	2022R032	[T7]	638	17.226	102.842	65613.1	kBq/ml				Pons_R	2022R033	[T7]	638	17.226	140.383	89564	kBq/ml
Pons_R	2022R032	[T8]	638	17.226	118.497	75601.2	kBq/ml				Pons_R	2022R033	[T8]	638	17.226	129.593	82680.3	kBq/ml
Pons_R	2022R032	[T9]	638	17.226	89.2084	56915	kBq/ml				Pons_R	2022R033	[T9]	638	17.226	124.962	79725.6	kBq/ml
Pons_R	2022R032	[T10]	638	17.226	84.9648	54207.5	kBq/ml				Pons_R	2022R033	[T10]	638	17.226	121.312	77397	kBq/ml
Pons_R	2022R032	[T11]	638	17.226	82.7146	52771.9	kBq/ml				Pons_R	2022R033	[T11]	638	17.226	114.93	73325.2	kBq/ml
Pons_R	2022R032	[T12]	638	17.226	91.2278	58203.4	kBq/ml				Pons_R	2022R033	[T12]	638	17.226	124.09	79169.5	kBq/ml
Pons_R	2022R032	[T13]	638	17.226	74.1413	47302.1	kBq/ml				Pons_R	2022R033	[T13]	638	17.226	115.232	73518	kBq/ml
Pons_R	2022R032	[T14]	638	17.226	74.5815	47583	kBq/ml				Pons_R	2022R033	[T14]	638	17.226	118.214	75420.8	kBq/ml
Pons_R	2022R032	[T15]	638	17.226	55.0275	35107.5	kBq/ml				Pons_R	2022R033	[T15]	638	17.226	117.233	74794.8	kBq/ml
Pons_R	2022R032	[T16]	638	17.226	55.2359	35240.5	kBq/ml				Pons_R	2022R033	[T16]	638	17.226	98.8542	63069	kBq/ml
Pons_R	2022R032	[T17]	638	17.226	47.8071	30501	kBq/ml				Pons_R	2022R033	[T17]	638	17.226	89.4793	57087.8	kBq/ml
Pons_R	2022R032	[T18]	638	17.226	36.1262	23048.5	kBq/ml				Pons_R	2022R033	[T18]	638	17.226	77.7716	49618.3	kBq/ml
Pons_R	2022R032	[T19]	638	17.226	29.146	18595.2	kBq/ml				Pons_R	2022R033	[T19]	638	17.226	65.6841	41906.4	kBq/ml
Pons_R	2022R032	[T20]	638	17.226	28.497	18181.1	kBq/ml				Pons_R	2022R033	[T20]	638	17.226	52.6483	33589.6	kBq/ml
Pons_R	2022R032	[T21]	638	17.226	26.671	17016.1	kBq/ml				Pons_R	2022R033	[T21]	638	17.226	46.747	29824.6	kBq/ml
Pons_R	2022R032	[T22]	638	17.226	21.3921	13648.2	kBq/ml				Pons_R	2022R033	[T22]	638	17.226	47.0973	30048.1	kBq/ml
Pons_R	2022R032	[T23]	638	17.226	20.7368	13230.1	kBq/ml				Pons_R	2022R033	[T23]	638	17.226	39.8651	25434	kBq/ml
Pons_R	2022R032	[T24]	638	17.226	21.9756	14020.4	kBq/ml				Pons_R	2022R033	[T24]	638	17.226	34.5067	22015.3	kBq/ml
Pons_R	2022R032	[T25]	638	17.226	19.8506	12664.7	kBq/ml				Pons_R	2022R033	[T25]	638	17.226	38.429	24517.7	kBq/ml
Pons_R	2022R032	[T26]	638	17.226	21.1795	13512.5	kBq/ml				Pons_R	2022R033	[T26]	638	17.226	35.0359	22352.9	kBq/ml
Pons_R	2022R032	[T27]	638	17.226	17.738	11316.8	kBq/ml				Pons_R	2022R033	[T27]	638	17.226	31.646	20190.1	kBq/ml
Pons_R	2022R032	[T28]	638	17.226	18.1977	11610.1	kBq/ml				Pons_R	2022R033	[T28]	638	17.226	24.829	15840.9	kBq/ml
Pons_R	2022R032	[T29]	638	17.226	14.6593	9352.64	kBq/ml				Pons_R	2022R033	[T29]	638	17.226	26.9314	17182.2	kBq/ml
Pons_R	2022R032	[T30]	638	17.226	13.9506	8900.49	kBq/ml				Pons_R	2022R033	[T30]	638	17.226	29.7785	18998.7	kBq/ml
Pons_R	2022R032	[T31]	638	17.226	15.4889	9881.95	kBq/ml				Pons_R	2022R033	[T31]	638	17.226	24.5209	15644.3	kBq/ml
Pons_R	2022R032	[T32]	638	17.226	18.7384	11955.1	kBq/ml				Pons_R	2022R033	[T32]	638	17.226	23.7524	15154	kBq/ml
Pons_R	2022R032	[T33]	638	17.226	13.3956	8546.42	kBq/ml				Pons_R	2022R033	[T33]	638	17.226	21.522	13731	kBq/ml
Pons_R	2022R032	[T34]	638	17.226	11.1424	7108.83	kBq/ml				Pons_R	2022R033	[T34]	638	17.226	19.3613	12352.5	kBq/ml
Pons_R	2022R032	[T35]	638	17.226	10.5969	6760.81	kBq/ml				Pons_R	2022R033	[T35]	638	17.226	17.5783	11215	kBq/ml
Pons_R	2022R032	[T36]	638	17.226	9.13476	5827.98	kBq/ml				Pons_R	2022R033	[T36]	638	17.226	13.3073	8490.07	kBq/ml
Pons_R	2022R032	[T37]	638	17.226	8.32478	5311.21	kBq/ml				Pons_R	2022R033	[T37]	638	17.226	12.9571	8266.63	kBq/ml
Pons_R	2022R032	[T38]	638	17.226	7.41337	4729.73	kBq/ml				Pons_R	2022R033	[T38]	638	17.226	11.6174	7411.88	kBq/ml
MidBrain_L	2022R032	[T0]	473	12.771	0.596272	282.037	kBq/ml				MidBrain_L	2022R033	[T0]	473	12.771	0.557543	263.718	kBq/ml
MidBrain_L	2022R032	[T1]	473	12.771	42.0528	19891	kBq/ml				MidBrain_L	2022R033	[T1]	473	12.771	78.667	37209.5	kBq/ml
MidBrain_L	2022R032	[T2]	473	12.771	132	62436.1	kBq/ml				MidBrain_L	2022R033	[T2]	473	12.771	120.535	57012.9	kBq/ml
MidBrain_L	2022R032	[T3]	473	12.771	124.278	58783.3	kBq/ml				MidBrain_L	2022R033	[T3]	473	12.771	154.414	73037.7	kBq/ml
MidBrain_L	2022R032	[T4]	473	12.771	146.457	69274.1	kBq/ml				MidBrain_L	2022R033	[T4]	473	12.771	120.943	57206.1	kBq/ml
MidBrain_L	2022R032	[T5]	473	12.771	121.722	57574.6	kBq/ml				MidBrain_L	2022R033	[T5]	473	12.771	128.991	61012.7	kBq/ml
MidBrain_L	2022R032	[T6]	473	12.771	135.927	64293.4	kBq/ml				MidBrain_L	2022R033	[T6]	473	12.771	135.375	64032.5	kBq/ml
MidBrain_L	2022R032	[T7]	473	12.771	117.684	55664.5	kBq/ml				MidBrain_L	2022R033	[T7]	473	12.771	145.717	68924.2	kBq/ml
MidBrain_L	2022R032	[T8]	473	12.771	99.8249	47217.2	kBq/ml				MidBrain_L	2022R033	[T8]	473	12.771	150.989	71417.7	kBq/ml
MidBrain_L	2022R032	[T9]	473	12.771	110.425	52231	kBq/ml				MidBrain_L	2022R033	[T9]	473	12.771	130.741	61840.7	kBq/ml
MidBrain_L	2022R032	[T10]	473	12.771	104.335	49350.5	kBq/ml				MidBrain_L	2022R033	[T10]	473	12.771	121.788	57605.6	kBq/ml
MidBrain_L	2022R032	[T11]	473	12.771	105.068	49697.3	kBq/ml				MidBrain_L	2022R033	[T11]	473	12.771	149.926	70915.2	kBq/ml
MidBrain_L	2022R032	[T12]	473	12.771	89.5946	42378.3	kBq/ml				MidBrain_L	2022R033	[T12]	473	12.771	126.684	59921.4	kBq/ml
MidBrain_L	2022R032	[T13]	473	12.771	92.1069	43566.5	kBq/ml				MidBrain_L	2022R033	[T13]	473	12.771	129.22	61121	kBq/ml
MidBrain_L	2022R032	[T14]	473	12.771	83.2743	39388.7	kBq/ml				MidBrain_L	2022R033	[T14]	473	12.771	124.496	58886.4	kBq/ml
MidBrain_L	2022R032	[T15]	473	12.771	72.355	34223.9	kBq/ml				MidBrain_L	2022R033	[T15]	473	12.771	114.663	54235.7	kBq/ml
MidBrain_L	2022R032	[T16]	473	12.771	64.3558	30440.3	kBq/ml				MidBrain_L	2022R033	[T16]	473	12.771	109.236	51668.7	kBq/ml
MidBrain_L	2022R032	[T17]	473	12.771	53.3579	25238.3	kBq/ml				MidBrain_L	2022R033	[T17]	473	12.771	96.0988	45454.7	kBq/ml
MidBrain_L	2022R032	[T18]	473	12.771	38.4586	18190.9	kBq/ml				MidBrain_L	2022R033	[T18]	473	12.771	80.5871	38117.7	kBq/ml
MidBrain_L	2022R032	[T19]	473	12.771	33.5184	15854.2	kBq/ml				MidBrain_L	2022R033	[T19]	473	12.771	68.2209	32268.5	kBq/ml
MidBrain_L	2022R032	[T20]	473	12.771	26.9208	12733.6	kBq/ml				MidBrain_L	2022R033	[T20]	473	12.771	54.5401	25797.5	kBq/ml
MidBrain_L	2022R032	[T21]	473	12.771	22.9814	10870.2	kBq/ml				MidBrain_L	2022R033	[T21]	473	12.771	53.6248	25364.5	kBq/ml
MidBrain_L	2022R032	[T22]	473	12.771	26.1273	12358.2	kBq/ml				MidBrain_L	2022R033	[T22]	473	12.771	44.848	21213.1	kBq/ml
MidBrain_L	2022R032	[T23]	473	12.771	22.5555	10668.7	kBq/ml				MidBrain_L	2022R033	[T23]	473	12.771	44.522	21058.9	kBq/ml
MidBrain_L	2022R032	[T24]	473	12.771	20.8439	9859.17	kBq/ml				MidBrain_L	2022R033	[T24]	473	12.771	40.1169	18975.3	kBq/ml
MidBrain_L	2022R032	[T25]	473	12.771	17.5919	8320.97	kBq/ml				MidBrain_L	2022R033	[T25]	473	12.771	35.0832	16594.3	kBq/ml
MidBrain_L	2022R032	[T26]	473	12.771	14.7583	6980.65	kBq/ml				MidBrain_L	2022R033	[T26]	473	12.771	32.2482	15253.4	kBq/ml
MidBrain_L	2022R032	[T27]	473	12.771	16.5578	7831.84	kBq/ml				MidBrain_L	2022R033	[T27]	473	12.771	35.643	16859.2	kBq/ml
MidBrain_L	2022R032	[T28]	473	12.771	16.2275	7675.63	kBq/ml				MidBrain_L	2022R033	[T28]	473	12.771	27.9658	13227.8	kBq/ml
MidBrain_L	2022R032	[T29]	473	12.771	12.2105	5775.56	kBq/ml				MidBrain_L	2022R033	[T29]	473	12.771	27.8417	13169.1	kBq/ml
MidBrain_L	2022R032	[T30]	473	12.771	12.8407	6073.63	kBq/ml				MidBrain_L	2022R033	[T30]	473	12.771	22.7873	10778.4	kBq/ml
MidBrain_L	2022R032	[T31]	473	12.771	16.4478	7779.81	kBq/ml				MidBrain_L	2022R033	[T31]	473	12.771	24.6758	11671.6	kBq/ml
MidBrain_L	2022R032	[T32]	473	12.771	13.0079	6152.76	kBq/ml				MidBrain_L	2022R033	[T32]	473	12.771	23.448	11090.9	kBq/ml
MidBrain_L	2022R032	[T33]	473	12.771	10.9073	5159.14	kBq/ml				MidBrain_L	2022R033	[T33]	473	12.771	20.7122	9796.86	kBq/ml
MidBrain_L	2022R032	[T34]	473	12.771	9.47635	4482.31	kBq/ml				MidBrain_L	2022R033	[T34]	473	12.771	18.4779	8740.04	kBq/ml
MidBrain_L	2022R032	[T35]	473	12.771	10.206	4827.45	kBq/ml				MidBrain_L	2022R033	[T35]	473	12.771	16.6769	7888.2	kBq/ml
MidBrain_L	2022R032	[T36]	473	12.771	7.01649	3318.8	kBq/ml				MidBrain_L	2022R033	[T36]	473	12.771	12.1763	5759.4	kBq/ml
MidBrain_L	2022R032	[T37]	473	12.771	6.30154	2980.63	kBq/ml				MidBrain_L	2022R033	[T37]	473	12.771	14.296	6762	kBq/ml
MidBrain_L	2022R032	[T38]	473	12.771	6.84202	3236.28	kBq/ml				MidBrain_L	2022R033	[T38]	473	12.771	12.4815	5903.77	kBq/ml
MidBrain_R	2022R032	[T0]	470	12.69	-0.426051	-200.244	kBq/ml				MidBrain_R	2022R033	[T0]	470	12.69	0.0962124	45.2198	kBq/ml
MidBrain_R	2022R032	[T1]	470	12.69	46.125	21678.8	kBq/ml				MidBrain_R	2022R033	[T1]	470	12.69	31.8578	14973.2	kBq/ml
MidBrain_R	2022R032	[T2]	470	12.69	100.323	47152	kBq/ml				MidBrain_R	2022R033	[T2]	470	12.69	113.857	53512.7	kBq/ml
MidBrain_R	2022R032	[T3]	470	12.69	134.75	63332.5	kBq/ml				MidBrain_R	2022R033	[T3]	470	12.69	123.787	58179.9	kBq/ml
MidBrain_R	2022R032	[T4]	470	12.69	118.173	55541.1	kBq/ml				MidBrain_R	2022R033	[T4]	470	12.69	143.469	67430.5	kBq/ml
MidBrain_R	2022R032	[T5]	470	12.69	135.394	63635.3	kBq/ml				MidBrain_R	2022R033	[T5]	470	12.69	137.282	64522.5	kBq/ml
MidBrain_R	2022R032	[T6]	470	12.69	115.894	54470.4	kBq/ml				MidBrain_R	2022R033	[T6]	470	12.69	145.126	68209.4	kBq/ml
MidBrain_R	2022R032	[T7]	470	12.69	121.471	57091.4	kBq/ml				MidBrain_R	2022R033	[T7]	470	12.69	146.934	69059	kBq/ml
MidBrain_R	2022R032	[T8]	470	12.69	134.339	63139.3	kBq/ml				MidBrain_R	2022R033	[T8]	470	12.69	131.836	61963.1	kBq/ml
MidBrain_R	2022R032	[T9]	470	12.69	121.649	57174.9	kBq/ml				MidBrain_R	2022R033	[T9]	470	12.69	131.708	61902.6	kBq/ml
MidBrain_R	2022R032	[T10]	470	12.69	116.72	54858.6	kBq/ml				MidBrain_R	2022R033	[T10]	470	12.69	144.326	67833.3	kBq/ml
MidBrain_R	2022R032	[T11]	470	12.69	97.4732	45812.4	kBq/ml				MidBrain_R	2022R033	[T11]	470	12.69	132.731	62383.8	kBq/ml
MidBrain_R	2022R032	[T12]	470	12.69	92.3184	43389.6	kBq/ml				MidBrain_R	2022R033	[T12]	470	12.69	130.361	61269.8	kBq/ml
MidBrain_R	2022R032	[T13]	470	12.69	97.7321	45934.1	kBq/ml				MidBrain_R	2022R033	[T13]	470	12.69	130.069	61132.2	kBq/ml
MidBrain_R	2022R032	[T14]	470	12.69	83.9795	39470.4	kBq/ml				MidBrain_R	2022R033	[T14]	470	12.69	127.371	59864.4	kBq/ml
MidBrain_R	2022R032	[T15]	470	12.69	76.4933	35951.8	kBq/ml				MidBrain_R	2022R033	[T15]	470	12.69	120.596	56680.1	kBq/ml
MidBrain_R	2022R032	[T16]	470	12.69	60.2931	28337.8	kBq/ml				MidBrain_R	2022R033	[T16]	470	12.69	106.311	49966	kBq/ml
MidBrain_R	2022R032	[T17]	470	12.69	53.4083	25101.9	kBq/ml				MidBrain_R	2022R033	[T17]	470	12.69	90.4108	42493.1	kBq/ml
MidBrain_R	2022R032	[T18]	470	12.69	42.5268	19987.6	kBq/ml				MidBrain_R	2022R033	[T18]	470	12.69	79.7635	37488.8	kBq/ml
MidBrain_R	2022R032	[T19]	470	12.69	35.305	16593.3	kBq/ml				MidBrain_R	2022R033	[T19]	470	12.69	69.852	32830.5	kBq/ml
MidBrain_R	2022R032	[T20]	470	12.69	29.4857	13858.3	kBq/ml				MidBrain_R	2022R033	[T20]	470	12.69	65.9598	31001.1	kBq/ml
MidBrain_R	2022R032	[T21]	470	12.69	29.6049	13914.3	kBq/ml				MidBrain_R	2022R033	[T21]	470	12.69	56.5009	26555.4	kBq/ml
MidBrain_R	2022R032	[T22]	470	12.69	23.396	10996.1	kBq/ml				MidBrain_R	2022R033	[T22]	470	12.69	43.8416	20605.5	kBq/ml
MidBrain_R	2022R032	[T23]	470	12.69	22.8559	10742.3	kBq/ml				MidBrain_R	2022R033	[T23]	470	12.69	46.9701	22075.9	kBq/ml
MidBrain_R	2022R032	[T24]	470	12.69	17.0297	8003.97	kBq/ml				MidBrain_R	2022R033	[T24]	470	12.69	36.1395	16985.5	kBq/ml
MidBrain_R	2022R032	[T25]	470	12.69	16.1915	7609.99	kBq/ml				MidBrain_R	2022R033	[T25]	470	12.69	35.0008	16450.4	kBq/ml
MidBrain_R	2022R032	[T26]	470	12.69	19.9807	9390.92	kBq/ml				MidBrain_R	2022R033	[T26]	470	12.69	31.6275	14864.9	kBq/ml
MidBrain_R	2022R032	[T27]	470	12.69	17.9813	8451.19	kBq/ml				MidBrain_R	2022R033	[T27]	470	12.69	32.5869	15315.8	kBq/ml
MidBrain_R	2022R032	[T28]	470	12.69	14.9839	7042.45	kBq/ml				MidBrain_R	2022R033	[T28]	470	12.69	32.771	15402.4	kBq/ml
MidBrain_R	2022R032	[T29]	470	12.69	16.0362	7537.03	kBq/ml				MidBrain_R	2022R033	[T29]	470	12.69	28.6081	13445.8	kBq/ml
MidBrain_R	2022R032	[T30]	470	12.69	14.3249	6732.71	kBq/ml				MidBrain_R	2022R033	[T30]	470	12.69	26.876	12631.7	kBq/ml
MidBrain_R	2022R032	[T31]	470	12.69	12.1965	5732.35	kBq/ml				MidBrain_R	2022R033	[T31]	470	12.69	24.1564	11353.5	kBq/ml
MidBrain_R	2022R032	[T32]	470	12.69	12.4299	5842.05	kBq/ml				MidBrain_R	2022R033	[T32]	470	12.69	22.1325	10402.3	kBq/ml
MidBrain_R	2022R032	[T33]	470	12.69	11.3878	5352.27	kBq/ml				MidBrain_R	2022R033	[T33]	470	12.69	20.0649	9430.49	kBq/ml
MidBrain_R	2022R032	[T34]	470	12.69	12.769	6001.44	kBq/ml				MidBrain_R	2022R033	[T34]	470	12.69	18.0736	8494.58	kBq/ml
MidBrain_R	2022R032	[T35]	470	12.69	8.97626	4218.84	kBq/ml				MidBrain_R	2022R033	[T35]	470	12.69	14.2238	6685.21	kBq/ml
MidBrain_R	2022R032	[T36]	470	12.69	10.7726	5063.12	kBq/ml				MidBrain_R	2022R033	[T36]	470	12.69	13.418	6306.48	kBq/ml
MidBrain_R	2022R032	[T37]	470	12.69	7.83429	3682.12	kBq/ml				MidBrain_R	2022R033	[T37]	470	12.69	12.8871	6056.95	kBq/ml
MidBrain_R	2022R032	[T38]	470	12.69	8.34276	3921.1	kBq/ml				MidBrain_R	2022R033	[T38]	470	12.69	12.0469	5662.04	kBq/ml
SN_L	2022R032	[T0]	121	3.267	0.746866	90.3708	kBq/ml				SN_L	2022R033	[T0]	121	3.267	-1.0539	-127.522	kBq/ml
SN_L	2022R032	[T1]	121	3.267	38.3209	4636.82	kBq/ml				SN_L	2022R033	[T1]	121	3.267	79.7123	9645.19	kBq/ml
SN_L	2022R032	[T2]	121	3.267	95.2805	11528.9	kBq/ml				SN_L	2022R033	[T2]	121	3.267	98.7428	11947.9	kBq/ml
SN_L	2022R032	[T3]	121	3.267	118.387	14324.8	kBq/ml				SN_L	2022R033	[T3]	121	3.267	143.399	17351.3	kBq/ml
SN_L	2022R032	[T4]	121	3.267	102.029	12345.5	kBq/ml				SN_L	2022R033	[T4]	121	3.267	136.975	16574	kBq/ml
SN_L	2022R032	[T5]	121	3.267	112.321	13590.9	kBq/ml				SN_L	2022R033	[T5]	121	3.267	150.892	18257.9	kBq/ml
SN_L	2022R032	[T6]	121	3.267	114.511	13855.8	kBq/ml				SN_L	2022R033	[T6]	121	3.267	119.131	14414.9	kBq/ml
SN_L	2022R032	[T7]	121	3.267	84.3226	10203	kBq/ml				SN_L	2022R033	[T7]	121	3.267	166.662	20166.2	kBq/ml
SN_L	2022R032	[T8]	121	3.267	121.277	14674.5	kBq/ml				SN_L	2022R033	[T8]	121	3.267	87.0666	10535.1	kBq/ml
SN_L	2022R032	[T9]	121	3.267	106.163	12845.7	kBq/ml				SN_L	2022R033	[T9]	121	3.267	124.996	15124.5	kBq/ml
SN_L	2022R032	[T10]	121	3.267	101.311	12258.7	kBq/ml				SN_L	2022R033	[T10]	121	3.267	137.991	16697	kBq/ml
SN_L	2022R032	[T11]	121	3.267	89.4183	10819.6	kBq/ml				SN_L	2022R033	[T11]	121	3.267	139.987	16938.4	kBq/ml
SN_L	2022R032	[T12]	121	3.267	82.5292	9986.03	kBq/ml				SN_L	2022R033	[T12]	121	3.267	102.692	12425.7	kBq/ml
SN_L	2022R032	[T13]	121	3.267	61.4271	7432.67	kBq/ml				SN_L	2022R033	[T13]	121	3.267	124.507	15065.4	kBq/ml
SN_L	2022R032	[T14]	121	3.267	49.3516	5971.54	kBq/ml				SN_L	2022R033	[T14]	121	3.267	109.91	13299.1	kBq/ml
SN_L	2022R032	[T15]	121	3.267	57.3799	6942.97	kBq/ml				SN_L	2022R033	[T15]	121	3.267	104.326	12623.4	kBq/ml
SN_L	2022R032	[T16]	121	3.267	50.9954	6170.44	kBq/ml				SN_L	2022R033	[T16]	121	3.267	97.6652	11817.5	kBq/ml
SN_L	2022R032	[T17]	121	3.267	53.4041	6461.89	kBq/ml				SN_L	2022R033	[T17]	121	3.267	81.0712	9809.62	kBq/ml
SN_L	2022R032	[T18]	121	3.267	37.1914	4500.15	kBq/ml				SN_L	2022R033	[T18]	121	3.267	69.9325	8461.83	kBq/ml
SN_L	2022R032	[T19]	121	3.267	36.3851	4402.6	kBq/ml				SN_L	2022R033	[T19]	121	3.267	61.9264	7493.1	kBq/ml
SN_L	2022R032	[T20]	121	3.267	29.0601	3516.27	kBq/ml				SN_L	2022R033	[T20]	121	3.267	45.8635	5549.48	kBq/ml
SN_L	2022R032	[T21]	121	3.267	29.2376	3537.74	kBq/ml				SN_L	2022R033	[T21]	121	3.267	42.4082	5131.39	kBq/ml
SN_L	2022R032	[T22]	121	3.267	22.6884	2745.3	kBq/ml				SN_L	2022R033	[T22]	121	3.267	38.1833	4620.18	kBq/ml
SN_L	2022R032	[T23]	121	3.267	17.1027	2069.43	kBq/ml				SN_L	2022R033	[T23]	121	3.267	36.8042	4453.31	kBq/ml
SN_L	2022R032	[T24]	121	3.267	21.997	2661.64	kBq/ml				SN_L	2022R033	[T24]	121	3.267	33.8923	4100.97	kBq/ml
SN_L	2022R032	[T25]	121	3.267	23.072	2791.71	kBq/ml				SN_L	2022R033	[T25]	121	3.267	35.782	4329.62	kBq/ml
SN_L	2022R032	[T26]	121	3.267	21.7387	2630.38	kBq/ml				SN_L	2022R033	[T26]	121	3.267	29.2868	3543.71	kBq/ml
SN_L	2022R032	[T27]	121	3.267	17.9486	2171.78	kBq/ml				SN_L	2022R033	[T27]	121	3.267	35.997	4355.64	kBq/ml
SN_L	2022R032	[T28]	121	3.267	16.5548	2003.14	kBq/ml				SN_L	2022R033	[T28]	121	3.267	24.4469	2958.08	kBq/ml
SN_L	2022R032	[T29]	121	3.267	18.0234	2180.83	kBq/ml				SN_L	2022R033	[T29]	121	3.267	29.7999	3605.79	kBq/ml
SN_L	2022R032	[T30]	121	3.267	22.0129	2663.56	kBq/ml				SN_L	2022R033	[T30]	121	3.267	27.5808	3337.28	kBq/ml
SN_L	2022R032	[T31]	121	3.267	15.2358	1843.54	kBq/ml				SN_L	2022R033	[T31]	121	3.267	32.039	3876.72	kBq/ml
SN_L	2022R032	[T32]	121	3.267	23.0083	2784.01	kBq/ml				SN_L	2022R033	[T32]	121	3.267	27.9949	3387.39	kBq/ml
SN_L	2022R032	[T33]	121	3.267	11.4265	1382.6	kBq/ml				SN_L	2022R033	[T33]	121	3.267	20.1188	2434.37	kBq/ml
SN_L	2022R032	[T34]	121	3.267	13.5698	1641.95	kBq/ml				SN_L	2022R033	[T34]	121	3.267	18.805	2275.4	kBq/ml
SN_L	2022R032	[T35]	121	3.267	15.1563	1833.91	kBq/ml				SN_L	2022R033	[T35]	121	3.267	18.4796	2236.03	kBq/ml
SN_L	2022R032	[T36]	121	3.267	14.6902	1777.51	kBq/ml				SN_L	2022R033	[T36]	121	3.267	14.7398	1783.51	kBq/ml
SN_L	2022R032	[T37]	121	3.267	9.76777	1181.9	kBq/ml				SN_L	2022R033	[T37]	121	3.267	13.0181	1575.19	kBq/ml
SN_L	2022R032	[T38]	121	3.267	11.0918	1342.1	kBq/ml				SN_L	2022R033	[T38]	121	3.267	10.0306	1213.71	kBq/ml
SN_R	2022R032	[T0]	121	3.267	3.35213	405.608	kBq/ml				SN_R	2022R033	[T0]	121	3.267	-2.51057	-303.778	kBq/ml
SN_R	2022R032	[T1]	121	3.267	72.929	8824.41	kBq/ml				SN_R	2022R033	[T1]	121	3.267	69.8453	8451.29	kBq/ml
SN_R	2022R032	[T2]	121	3.267	112.451	13606.6	kBq/ml				SN_R	2022R033	[T2]	121	3.267	110.762	13402.2	kBq/ml
SN_R	2022R032	[T3]	121	3.267	104.592	12655.6	kBq/ml				SN_R	2022R033	[T3]	121	3.267	88.2218	10674.8	kBq/ml
SN_R	2022R032	[T4]	121	3.267	107.965	13063.8	kBq/ml				SN_R	2022R033	[T4]	121	3.267	135.597	16407.2	kBq/ml
SN_R	2022R032	[T5]	121	3.267	106.988	12945.5	kBq/ml				SN_R	2022R033	[T5]	121	3.267	125.55	15191.5	kBq/ml
SN_R	2022R032	[T6]	121	3.267	112.352	13594.6	kBq/ml				SN_R	2022R033	[T6]	121	3.267	122.22	14788.6	kBq/ml
SN_R	2022R032	[T7]	121	3.267	93.3678	11297.5	kBq/ml				SN_R	2022R033	[T7]	121	3.267	119.89	14506.7	kBq/ml
SN_R	2022R032	[T8]	121	3.267	57.907	7006.75	kBq/ml				SN_R	2022R033	[T8]	121	3.267	94.7276	11462	kBq/ml
SN_R	2022R032	[T9]	121	3.267	85.2542	10315.8	kBq/ml				SN_R	2022R033	[T9]	121	3.267	115.612	13989	kBq/ml
SN_R	2022R032	[T10]	121	3.267	91.918	11122.1	kBq/ml				SN_R	2022R033	[T10]	121	3.267	141.951	17176.1	kBq/ml
SN_R	2022R032	[T11]	121	3.267	79.0126	9560.53	kBq/ml				SN_R	2022R033	[T11]	121	3.267	106.419	12876.7	kBq/ml
SN_R	2022R032	[T12]	121	3.267	74.5913	9025.55	kBq/ml				SN_R	2022R033	[T12]	121	3.267	115.358	13958.3	kBq/ml
SN_R	2022R032	[T13]	121	3.267	62.2003	7526.24	kBq/ml				SN_R	2022R033	[T13]	121	3.267	116.793	14132	kBq/ml
SN_R	2022R032	[T14]	121	3.267	59.3326	7179.24	kBq/ml				SN_R	2022R033	[T14]	121	3.267	115.636	13992	kBq/ml
SN_R	2022R032	[T15]	121	3.267	56.8614	6880.23	kBq/ml				SN_R	2022R033	[T15]	121	3.267	107.987	13066.5	kBq/ml
SN_R	2022R032	[T16]	121	3.267	47.5639	5755.23	kBq/ml				SN_R	2022R033	[T16]	121	3.267	95.6319	11571.5	kBq/ml
SN_R	2022R032	[T17]	121	3.267	35.4648	4291.24	kBq/ml				SN_R	2022R033	[T17]	121	3.267	87.4994	10587.4	kBq/ml
SN_R	2022R032	[T18]	121	3.267	39.9351	4832.15	kBq/ml				SN_R	2022R033	[T18]	121	3.267	63.7992	7719.7	kBq/ml
SN_R	2022R032	[T19]	121	3.267	29.6862	3592.03	kBq/ml				SN_R	2022R033	[T19]	121	3.267	73.0574	8839.94	kBq/ml
SN_R	2022R032	[T20]	121	3.267	26.3762	3191.52	kBq/ml				SN_R	2022R033	[T20]	121	3.267	49.7237	6016.57	kBq/ml
SN_R	2022R032	[T21]	121	3.267	22.9492	2776.85	kBq/ml				SN_R	2022R033	[T21]	121	3.267	46.6452	5644.06	kBq/ml
SN_R	2022R032	[T22]	121	3.267	22.1132	2675.7	kBq/ml				SN_R	2022R033	[T22]	121	3.267	37.6392	4554.35	kBq/ml
SN_R	2022R032	[T23]	121	3.267	15.9154	1925.76	kBq/ml				SN_R	2022R033	[T23]	121	3.267	46.9241	5677.82	kBq/ml
SN_R	2022R032	[T24]	121	3.267	20.2638	2451.91	kBq/ml				SN_R	2022R033	[T24]	121	3.267	45.2779	5478.63	kBq/ml
SN_R	2022R032	[T25]	121	3.267	26.5832	3216.57	kBq/ml				SN_R	2022R033	[T25]	121	3.267	31.5181	3813.69	kBq/ml
SN_R	2022R032	[T26]	121	3.267	18.6172	2252.68	kBq/ml				SN_R	2022R033	[T26]	121	3.267	31.9109	3861.22	kBq/ml
SN_R	2022R032	[T27]	121	3.267	20.119	2434.4	kBq/ml				SN_R	2022R033	[T27]	121	3.267	29.4633	3565.06	kBq/ml
SN_R	2022R032	[T28]	121	3.267	14.6516	1772.84	kBq/ml				SN_R	2022R033	[T28]	121	3.267	26.6759	3227.78	kBq/ml
SN_R	2022R032	[T29]	121	3.267	17.9288	2169.39	kBq/ml				SN_R	2022R033	[T29]	121	3.267	22.6401	2739.46	kBq/ml
SN_R	2022R032	[T30]	121	3.267	14.7422	1783.81	kBq/ml				SN_R	2022R033	[T30]	121	3.267	30.021	3632.54	kBq/ml
SN_R	2022R032	[T31]	121	3.267	28.9445	3502.29	kBq/ml				SN_R	2022R033	[T31]	121	3.267	21.2502	2571.27	kBq/ml
SN_R	2022R032	[T32]	121	3.267	16.8007	2032.89	kBq/ml				SN_R	2022R033	[T32]	121	3.267	26.6338	3222.69	kBq/ml
SN_R	2022R032	[T33]	121	3.267	16.1276	1951.45	kBq/ml				SN_R	2022R033	[T33]	121	3.267	20.3086	2457.34	kBq/ml
SN_R	2022R032	[T34]	121	3.267	11.9582	1446.94	kBq/ml				SN_R	2022R033	[T34]	121	3.267	16.6396	2013.39	kBq/ml
SN_R	2022R032	[T35]	121	3.267	11.314	1368.99	kBq/ml				SN_R	2022R033	[T35]	121	3.267	16.6068	2009.42	kBq/ml
SN_R	2022R032	[T36]	121	3.267	11.785	1425.98	kBq/ml				SN_R	2022R033	[T36]	121	3.267	16.365	1980.17	kBq/ml
SN_R	2022R032	[T37]	121	3.267	12.4343	1504.55	kBq/ml				SN_R	2022R033	[T37]	121	3.267	12.9952	1572.42	kBq/ml
SN_R	2022R032	[T38]	121	3.267	6.07172	734.678	kBq/ml				SN_R	2022R033	[T38]	121	3.267	11.521	1394.04	kBq/ml
Septum_L	2022R032	[T0]	193	5.211	0.75043	144.833	kBq/ml				Septum_L	2022R033	[T0]	193	5.211	4.00401	772.773	kBq/ml
Septum_L	2022R032	[T1]	193	5.211	92.9263	17934.8	kBq/ml				Septum_L	2022R033	[T1]	193	5.211	34.427	6644.42	kBq/ml
Septum_L	2022R032	[T2]	193	5.211	148.438	28648.6	kBq/ml				Septum_L	2022R033	[T2]	193	5.211	168.704	32559.8	kBq/ml
Septum_L	2022R032	[T3]	193	5.211	121.519	23453.2	kBq/ml				Septum_L	2022R033	[T3]	193	5.211	136.543	26352.8	kBq/ml
Septum_L	2022R032	[T4]	193	5.211	95.7544	18480.6	kBq/ml				Septum_L	2022R033	[T4]	193	5.211	124.557	24039.5	kBq/ml
Septum_L	2022R032	[T5]	193	5.211	110.061	21241.8	kBq/ml				Septum_L	2022R033	[T5]	193	5.211	109.471	21127.9	kBq/ml
Septum_L	2022R032	[T6]	193	5.211	146.648	28303.1	kBq/ml				Septum_L	2022R033	[T6]	193	5.211	90.5613	17478.3	kBq/ml
Septum_L	2022R032	[T7]	193	5.211	116.527	22489.6	kBq/ml				Septum_L	2022R033	[T7]	193	5.211	119.211	23007.7	kBq/ml
Septum_L	2022R032	[T8]	193	5.211	120.816	23317.4	kBq/ml				Septum_L	2022R033	[T8]	193	5.211	135.187	26091.1	kBq/ml
Septum_L	2022R032	[T9]	193	5.211	113.27	21861.1	kBq/ml				Septum_L	2022R033	[T9]	193	5.211	127.053	24521.3	kBq/ml
Septum_L	2022R032	[T10]	193	5.211	101.76	19639.7	kBq/ml				Septum_L	2022R033	[T10]	193	5.211	128.366	24774.7	kBq/ml
Septum_L	2022R032	[T11]	193	5.211	96.2442	18575.1	kBq/ml				Septum_L	2022R033	[T11]	193	5.211	116.957	22572.7	kBq/ml
Septum_L	2022R032	[T12]	193	5.211	95.7832	18486.2	kBq/ml				Septum_L	2022R033	[T12]	193	5.211	109.12	21060.1	kBq/ml
Septum_L	2022R032	[T13]	193	5.211	76.5843	14780.8	kBq/ml				Septum_L	2022R033	[T13]	193	5.211	112.643	21740.2	kBq/ml
Septum_L	2022R032	[T14]	193	5.211	66.8341	12899	kBq/ml				Septum_L	2022R033	[T14]	193	5.211	100.578	19411.5	kBq/ml
Septum_L	2022R032	[T15]	193	5.211	71.0995	13722.2	kBq/ml				Septum_L	2022R033	[T15]	193	5.211	114.018	22005.5	kBq/ml
Septum_L	2022R032	[T16]	193	5.211	60.6504	11705.5	kBq/ml				Septum_L	2022R033	[T16]	193	5.211	96.8786	18697.6	kBq/ml
Septum_L	2022R032	[T17]	193	5.211	43.7991	8453.23	kBq/ml				Septum_L	2022R033	[T17]	193	5.211	86.3877	16672.8	kBq/ml
Septum_L	2022R032	[T18]	193	5.211	35.2212	6797.68	kBq/ml				Septum_L	2022R033	[T18]	193	5.211	71.2835	13757.7	kBq/ml
Septum_L	2022R032	[T19]	193	5.211	26.3235	5080.44	kBq/ml				Septum_L	2022R033	[T19]	193	5.211	69.7744	13466.5	kBq/ml
Septum_L	2022R032	[T20]	193	5.211	29.9036	5771.39	kBq/ml				Septum_L	2022R033	[T20]	193	5.211	57.6247	11121.6	kBq/ml
Septum_L	2022R032	[T21]	193	5.211	20.3865	3934.6	kBq/ml				Septum_L	2022R033	[T21]	193	5.211	44.3904	8567.34	kBq/ml
Septum_L	2022R032	[T22]	193	5.211	25.9967	5017.37	kBq/ml				Septum_L	2022R033	[T22]	193	5.211	44.7435	8635.5	kBq/ml
Septum_L	2022R032	[T23]	193	5.211	20.3147	3920.73	kBq/ml				Septum_L	2022R033	[T23]	193	5.211	38.6795	7465.14	kBq/ml
Septum_L	2022R032	[T24]	193	5.211	13.4199	2590.03	kBq/ml				Septum_L	2022R033	[T24]	193	5.211	33.5732	6479.62	kBq/ml
Septum_L	2022R032	[T25]	193	5.211	15.5823	3007.39	kBq/ml				Septum_L	2022R033	[T25]	193	5.211	31.8059	6138.54	kBq/ml
Septum_L	2022R032	[T26]	193	5.211	21.2218	4095.8	kBq/ml				Septum_L	2022R033	[T26]	193	5.211	25.4163	4905.35	kBq/ml
Septum_L	2022R032	[T27]	193	5.211	17.8551	3446.04	kBq/ml				Septum_L	2022R033	[T27]	193	5.211	29.1469	5625.35	kBq/ml
Septum_L	2022R032	[T28]	193	5.211	17.2036	3320.3	kBq/ml				Septum_L	2022R033	[T28]	193	5.211	26.2756	5071.19	kBq/ml
Septum_L	2022R032	[T29]	193	5.211	15.0909	2912.54	kBq/ml				Septum_L	2022R033	[T29]	193	5.211	23.8011	4593.62	kBq/ml
Septum_L	2022R032	[T30]	193	5.211	10.699	2064.91	kBq/ml				Septum_L	2022R033	[T30]	193	5.211	27.6349	5333.53	kBq/ml
Septum_L	2022R032	[T31]	193	5.211	14.7489	2846.53	kBq/ml				Septum_L	2022R033	[T31]	193	5.211	21.2806	4107.15	kBq/ml
Septum_L	2022R032	[T32]	193	5.211	13.4873	2603.04	kBq/ml				Septum_L	2022R033	[T32]	193	5.211	21.9954	4245.1	kBq/ml
Septum_L	2022R032	[T33]	193	5.211	10.5555	2037.21	kBq/ml				Septum_L	2022R033	[T33]	193	5.211	17.7175	3419.48	kBq/ml
Septum_L	2022R032	[T34]	193	5.211	11.4834	2216.3	kBq/ml				Septum_L	2022R033	[T34]	193	5.211	14.8191	2860.09	kBq/ml
Septum_L	2022R032	[T35]	193	5.211	9.14181	1764.37	kBq/ml				Septum_L	2022R033	[T35]	193	5.211	15.265	2946.14	kBq/ml
Septum_L	2022R032	[T36]	193	5.211	7.75178	1496.09	kBq/ml				Septum_L	2022R033	[T36]	193	5.211	12.4205	2397.15	kBq/ml
Septum_L	2022R032	[T37]	193	5.211	8.64899	1669.25	kBq/ml				Septum_L	2022R033	[T37]	193	5.211	10.2263	1973.68	kBq/ml
Septum_L	2022R032	[T38]	193	5.211	8.44346	1629.59	kBq/ml				Septum_L	2022R033	[T38]	193	5.211	9.38405	1811.12	kBq/ml
Septum_R	2022R032	[T0]	193	5.211	1.28946	248.866	kBq/ml				Septum_R	2022R033	[T0]	193	5.211	-1.17645	-227.055	kBq/ml
Septum_R	2022R032	[T1]	193	5.211	35.8116	6911.63	kBq/ml				Septum_R	2022R033	[T1]	193	5.211	70.649	13635.3	kBq/ml
Septum_R	2022R032	[T2]	193	5.211	95.7095	18471.9	kBq/ml				Septum_R	2022R033	[T2]	193	5.211	47.9343	9251.32	kBq/ml
Septum_R	2022R032	[T3]	193	5.211	141.086	27229.5	kBq/ml				Septum_R	2022R033	[T3]	193	5.211	130.944	25272.3	kBq/ml
Septum_R	2022R032	[T4]	193	5.211	153.7	29664	kBq/ml				Septum_R	2022R033	[T4]	193	5.211	115.472	22286.1	kBq/ml
Septum_R	2022R032	[T5]	193	5.211	99.2618	19157.5	kBq/ml				Septum_R	2022R033	[T5]	193	5.211	100.201	19338.8	kBq/ml
Septum_R	2022R032	[T6]	193	5.211	132.534	25579	kBq/ml				Septum_R	2022R033	[T6]	193	5.211	155.706	30051.2	kBq/ml
Septum_R	2022R032	[T7]	193	5.211	117.445	22666.9	kBq/ml				Septum_R	2022R033	[T7]	193	5.211	133.327	25732	kBq/ml
Septum_R	2022R032	[T8]	193	5.211	127.951	24694.6	kBq/ml				Septum_R	2022R033	[T8]	193	5.211	113.14	21836	kBq/ml
Septum_R	2022R032	[T9]	193	5.211	107.451	20738.1	kBq/ml				Septum_R	2022R033	[T9]	193	5.211	140.831	27180.3	kBq/ml
Septum_R	2022R032	[T10]	193	5.211	100.907	19475.1	kBq/ml				Septum_R	2022R033	[T10]	193	5.211	129.022	24901.3	kBq/ml
Septum_R	2022R032	[T11]	193	5.211	116.044	22396.5	kBq/ml				Septum_R	2022R033	[T11]	193	5.211	105.043	20273.3	kBq/ml
Septum_R	2022R032	[T12]	193	5.211	95.5128	18434	kBq/ml				Septum_R	2022R033	[T12]	193	5.211	124.085	23948.5	kBq/ml
Septum_R	2022R032	[T13]	193	5.211	81.4946	15728.5	kBq/ml				Septum_R	2022R033	[T13]	193	5.211	123.444	23824.6	kBq/ml
Septum_R	2022R032	[T14]	193	5.211	76.4972	14764	kBq/ml				Septum_R	2022R033	[T14]	193	5.211	125.432	24208.3	kBq/ml
Septum_R	2022R032	[T15]	193	5.211	78.5575	15161.6	kBq/ml				Septum_R	2022R033	[T15]	193	5.211	122.637	23668.9	kBq/ml
Septum_R	2022R032	[T16]	193	5.211	66.1382	12764.7	kBq/ml				Septum_R	2022R033	[T16]	193	5.211	88.9867	17174.4	kBq/ml
Septum_R	2022R032	[T17]	193	5.211	49.4995	9553.41	kBq/ml				Septum_R	2022R033	[T17]	193	5.211	91.1736	17596.5	kBq/ml
Septum_R	2022R032	[T18]	193	5.211	35.2828	6809.57	kBq/ml				Septum_R	2022R033	[T18]	193	5.211	65.8237	12704	kBq/ml
Septum_R	2022R032	[T19]	193	5.211	23.245	4486.28	kBq/ml				Septum_R	2022R033	[T19]	193	5.211	68.088	13141	kBq/ml
Septum_R	2022R032	[T20]	193	5.211	26.2788	5071.8	kBq/ml				Septum_R	2022R033	[T20]	193	5.211	52.144	10063.8	kBq/ml
Septum_R	2022R032	[T21]	193	5.211	22.5425	4350.7	kBq/ml				Septum_R	2022R033	[T21]	193	5.211	51.2486	9890.98	kBq/ml
Septum_R	2022R032	[T22]	193	5.211	23.5108	4537.58	kBq/ml				Septum_R	2022R033	[T22]	193	5.211	33.8151	6526.31	kBq/ml
Septum_R	2022R032	[T23]	193	5.211	15.8017	3049.73	kBq/ml				Septum_R	2022R033	[T23]	193	5.211	37.2338	7186.12	kBq/ml
Septum_R	2022R032	[T24]	193	5.211	24.9397	4813.37	kBq/ml				Septum_R	2022R033	[T24]	193	5.211	43.4102	8378.16	kBq/ml
Septum_R	2022R032	[T25]	193	5.211	23.2105	4479.62	kBq/ml				Septum_R	2022R033	[T25]	193	5.211	33.6451	6493.5	kBq/ml
Septum_R	2022R032	[T26]	193	5.211	17.7311	3422.1	kBq/ml				Septum_R	2022R033	[T26]	193	5.211	30.6316	5911.9	kBq/ml
Septum_R	2022R032	[T27]	193	5.211	15.4506	2981.97	kBq/ml				Septum_R	2022R033	[T27]	193	5.211	24.6789	4763.03	kBq/ml
Septum_R	2022R032	[T28]	193	5.211	18.5667	3583.38	kBq/ml				Septum_R	2022R033	[T28]	193	5.211	21.9335	4233.16	kBq/ml
Septum_R	2022R032	[T29]	193	5.211	13.6649	2637.32	kBq/ml				Septum_R	2022R033	[T29]	193	5.211	26.0302	5023.82	kBq/ml
Septum_R	2022R032	[T30]	193	5.211	13.0256	2513.94	kBq/ml				Septum_R	2022R033	[T30]	193	5.211	32.8278	6335.76	kBq/ml
Septum_R	2022R032	[T31]	193	5.211	12.9145	2492.5	kBq/ml				Septum_R	2022R033	[T31]	193	5.211	23.4525	4526.34	kBq/ml
Septum_R	2022R032	[T32]	193	5.211	10.3735	2002.08	kBq/ml				Septum_R	2022R033	[T32]	193	5.211	26.4775	5110.17	kBq/ml
Septum_R	2022R032	[T33]	193	5.211	13.9191	2686.39	kBq/ml				Septum_R	2022R033	[T33]	193	5.211	15.9327	3075.01	kBq/ml
Septum_R	2022R032	[T34]	193	5.211	13.5926	2623.37	kBq/ml				Septum_R	2022R033	[T34]	193	5.211	13.93	2688.48	kBq/ml
Septum_R	2022R032	[T35]	193	5.211	10.3848	2004.27	kBq/ml				Septum_R	2022R033	[T35]	193	5.211	13.6155	2627.79	kBq/ml
Septum_R	2022R032	[T36]	193	5.211	8.60953	1661.64	kBq/ml				Septum_R	2022R033	[T36]	193	5.211	10.2805	1984.13	kBq/ml
Septum_R	2022R032	[T37]	193	5.211	7.21696	1392.87	kBq/ml				Septum_R	2022R033	[T37]	193	5.211	9.28034	1791.11	kBq/ml
Septum_R	2022R032	[T38]	193	5.211	6.92578	1336.68	kBq/ml				Septum_R	2022R033	[T38]	193	5.211	9.5963	1852.09	kBq/ml
Scolliculus_L	2022R032	[T0]	494	13.338	0.452426	223.498	kBq/ml				Scolliculus_L	2022R033	[T0]	494	13.338	0.0298677	14.7546	kBq/ml
Scolliculus_L	2022R032	[T1]	494	13.338	75.9465	37517.5	kBq/ml				Scolliculus_L	2022R033	[T1]	494	13.338	30.4673	15050.9	kBq/ml
Scolliculus_L	2022R032	[T2]	494	13.338	135.733	67052.3	kBq/ml				Scolliculus_L	2022R033	[T2]	494	13.338	151.194	74689.9	kBq/ml
Scolliculus_L	2022R032	[T3]	494	13.338	143.042	70662.7	kBq/ml				Scolliculus_L	2022R033	[T3]	494	13.338	178.889	88371.4	kBq/ml
Scolliculus_L	2022R032	[T4]	494	13.338	168.676	83325.7	kBq/ml				Scolliculus_L	2022R033	[T4]	494	13.338	145.116	71687.1	kBq/ml
Scolliculus_L	2022R032	[T5]	494	13.338	155.616	76874.1	kBq/ml				Scolliculus_L	2022R033	[T5]	494	13.338	154.976	76558.3	kBq/ml
Scolliculus_L	2022R032	[T6]	494	13.338	171.783	84860.9	kBq/ml				Scolliculus_L	2022R033	[T6]	494	13.338	167.58	82784.5	kBq/ml
Scolliculus_L	2022R032	[T7]	494	13.338	140.138	69228.3	kBq/ml				Scolliculus_L	2022R033	[T7]	494	13.338	135.433	66903.7	kBq/ml
Scolliculus_L	2022R032	[T8]	494	13.338	150.34	74268	kBq/ml				Scolliculus_L	2022R033	[T8]	494	13.338	152.005	75090.3	kBq/ml
Scolliculus_L	2022R032	[T9]	494	13.338	127.55	63009.6	kBq/ml				Scolliculus_L	2022R033	[T9]	494	13.338	129.904	64172.5	kBq/ml
Scolliculus_L	2022R032	[T10]	494	13.338	125.299	61897.8	kBq/ml				Scolliculus_L	2022R033	[T10]	494	13.338	130.01	64224.9	kBq/ml
Scolliculus_L	2022R032	[T11]	494	13.338	117.095	57844.8	kBq/ml				Scolliculus_L	2022R033	[T11]	494	13.338	125.343	61919.3	kBq/ml
Scolliculus_L	2022R032	[T12]	494	13.338	98.9055	48859.3	kBq/ml				Scolliculus_L	2022R033	[T12]	494	13.338	130.872	64650.9	kBq/ml
Scolliculus_L	2022R032	[T13]	494	13.338	91.6094	45255.1	kBq/ml				Scolliculus_L	2022R033	[T13]	494	13.338	124.011	61261.5	kBq/ml
Scolliculus_L	2022R032	[T14]	494	13.338	81.5633	40292.3	kBq/ml				Scolliculus_L	2022R033	[T14]	494	13.338	133.028	65715.7	kBq/ml
Scolliculus_L	2022R032	[T15]	494	13.338	65.7889	32499.7	kBq/ml				Scolliculus_L	2022R033	[T15]	494	13.338	119.665	59114.8	kBq/ml
Scolliculus_L	2022R032	[T16]	494	13.338	64.5777	31901.4	kBq/ml				Scolliculus_L	2022R033	[T16]	494	13.338	102.388	50579.9	kBq/ml
Scolliculus_L	2022R032	[T17]	494	13.338	48.7999	24107.1	kBq/ml				Scolliculus_L	2022R033	[T17]	494	13.338	83.75	41372.5	kBq/ml
Scolliculus_L	2022R032	[T18]	494	13.338	32.4935	16051.8	kBq/ml				Scolliculus_L	2022R033	[T18]	494	13.338	76.9609	38018.7	kBq/ml
Scolliculus_L	2022R032	[T19]	494	13.338	34.2193	16904.3	kBq/ml				Scolliculus_L	2022R033	[T19]	494	13.338	68.645	33910.6	kBq/ml
Scolliculus_L	2022R032	[T20]	494	13.338	24.0719	11891.5	kBq/ml				Scolliculus_L	2022R033	[T20]	494	13.338	52.8048	26085.6	kBq/ml
Scolliculus_L	2022R032	[T21]	494	13.338	22.0266	10881.2	kBq/ml				Scolliculus_L	2022R033	[T21]	494	13.338	46.8359	23136.9	kBq/ml
Scolliculus_L	2022R032	[T22]	494	13.338	17.9341	8859.44	kBq/ml				Scolliculus_L	2022R033	[T22]	494	13.338	42.6456	21066.9	kBq/ml
Scolliculus_L	2022R032	[T23]	494	13.338	17.4889	8639.53	kBq/ml				Scolliculus_L	2022R033	[T23]	494	13.338	36.1279	17847.2	kBq/ml
Scolliculus_L	2022R032	[T24]	494	13.338	15.0703	7444.75	kBq/ml				Scolliculus_L	2022R033	[T24]	494	13.338	31.8713	15744.4	kBq/ml
Scolliculus_L	2022R032	[T25]	494	13.338	16.3894	8096.37	kBq/ml				Scolliculus_L	2022R033	[T25]	494	13.338	30.6417	15137	kBq/ml
Scolliculus_L	2022R032	[T26]	494	13.338	14.2946	7061.55	kBq/ml				Scolliculus_L	2022R033	[T26]	494	13.338	27.393	13532.1	kBq/ml
Scolliculus_L	2022R032	[T27]	494	13.338	15.7038	7757.68	kBq/ml				Scolliculus_L	2022R033	[T27]	494	13.338	21.604	10672.4	kBq/ml
Scolliculus_L	2022R032	[T28]	494	13.338	11.9759	5916.07	kBq/ml				Scolliculus_L	2022R033	[T28]	494	13.338	25.5558	12624.6	kBq/ml
Scolliculus_L	2022R032	[T29]	494	13.338	11.896	5876.6	kBq/ml				Scolliculus_L	2022R033	[T29]	494	13.338	27.8547	13760.2	kBq/ml
Scolliculus_L	2022R032	[T30]	494	13.338	13.1898	6515.74	kBq/ml				Scolliculus_L	2022R033	[T30]	494	13.338	18.0553	8919.3	kBq/ml
Scolliculus_L	2022R032	[T31]	494	13.338	14.306	7067.17	kBq/ml				Scolliculus_L	2022R033	[T31]	494	13.338	21.8078	10773	kBq/ml
Scolliculus_L	2022R032	[T32]	494	13.338	11.6497	5754.95	kBq/ml				Scolliculus_L	2022R033	[T32]	494	13.338	20.9943	10371.2	kBq/ml
Scolliculus_L	2022R032	[T33]	494	13.338	9.59843	4741.62	kBq/ml				Scolliculus_L	2022R033	[T33]	494	13.338	18.4731	9125.73	kBq/ml
Scolliculus_L	2022R032	[T34]	494	13.338	9.57951	4732.28	kBq/ml				Scolliculus_L	2022R033	[T34]	494	13.338	14.2831	7055.84	kBq/ml
Scolliculus_L	2022R032	[T35]	494	13.338	6.83166	3374.84	kBq/ml				Scolliculus_L	2022R033	[T35]	494	13.338	13.109	6475.83	kBq/ml
Scolliculus_L	2022R032	[T36]	494	13.338	8.2892	4094.86	kBq/ml				Scolliculus_L	2022R033	[T36]	494	13.338	13.2851	6562.85	kBq/ml
Scolliculus_L	2022R032	[T37]	494	13.338	7.0093	3462.59	kBq/ml				Scolliculus_L	2022R033	[T37]	494	13.338	10.7166	5294.02	kBq/ml
Scolliculus_L	2022R032	[T38]	494	13.338	4.60796	2276.33	kBq/ml				Scolliculus_L	2022R033	[T38]	494	13.338	9.77141	4827.08	kBq/ml
Scolliculus_R	2022R032	[T0]	491	13.257	0.531547	260.99	kBq/ml				Scolliculus_R	2022R033	[T0]	491	13.257	0.758581	372.463	kBq/ml
Scolliculus_R	2022R032	[T1]	491	13.257	79.0233	38800.4	kBq/ml				Scolliculus_R	2022R033	[T1]	491	13.257	52.233	25646.4	kBq/ml
Scolliculus_R	2022R032	[T2]	491	13.257	149.838	73570.3	kBq/ml				Scolliculus_R	2022R033	[T2]	491	13.257	140.564	69017	kBq/ml
Scolliculus_R	2022R032	[T3]	491	13.257	149.549	73428.5	kBq/ml				Scolliculus_R	2022R033	[T3]	491	13.257	169.522	83235.5	kBq/ml
Scolliculus_R	2022R032	[T4]	491	13.257	158.859	77999.7	kBq/ml				Scolliculus_R	2022R033	[T4]	491	13.257	169.022	82989.8	kBq/ml
Scolliculus_R	2022R032	[T5]	491	13.257	164.73	80882.3	kBq/ml				Scolliculus_R	2022R033	[T5]	491	13.257	159.827	78475.1	kBq/ml
Scolliculus_R	2022R032	[T6]	491	13.257	152.911	75079.5	kBq/ml				Scolliculus_R	2022R033	[T6]	491	13.257	132.782	65196.2	kBq/ml
Scolliculus_R	2022R032	[T7]	491	13.257	145.941	71656.9	kBq/ml				Scolliculus_R	2022R033	[T7]	491	13.257	169.718	83331.7	kBq/ml
Scolliculus_R	2022R032	[T8]	491	13.257	140.56	69014.8	kBq/ml				Scolliculus_R	2022R033	[T8]	491	13.257	126.672	62195.9	kBq/ml
Scolliculus_R	2022R032	[T9]	491	13.257	129.827	63745.2	kBq/ml				Scolliculus_R	2022R033	[T9]	491	13.257	161.431	79262.5	kBq/ml
Scolliculus_R	2022R032	[T10]	491	13.257	117.953	57914.9	kBq/ml				Scolliculus_R	2022R033	[T10]	491	13.257	137.647	67584.9	kBq/ml
Scolliculus_R	2022R032	[T11]	491	13.257	111.307	54651.6	kBq/ml				Scolliculus_R	2022R033	[T11]	491	13.257	130.575	64112.4	kBq/ml
Scolliculus_R	2022R032	[T12]	491	13.257	99.9981	49099	kBq/ml				Scolliculus_R	2022R033	[T12]	491	13.257	141.821	69633.9	kBq/ml
Scolliculus_R	2022R032	[T13]	491	13.257	87.6293	43026	kBq/ml				Scolliculus_R	2022R033	[T13]	491	13.257	124.949	61350	kBq/ml
Scolliculus_R	2022R032	[T14]	491	13.257	77.4611	38033.4	kBq/ml				Scolliculus_R	2022R033	[T14]	491	13.257	120.007	58923.3	kBq/ml
Scolliculus_R	2022R032	[T15]	491	13.257	83.6247	41059.7	kBq/ml				Scolliculus_R	2022R033	[T15]	491	13.257	119.395	58623.1	kBq/ml
Scolliculus_R	2022R032	[T16]	491	13.257	59.9558	29438.3	kBq/ml				Scolliculus_R	2022R033	[T16]	491	13.257	105.76	51928.1	kBq/ml
Scolliculus_R	2022R032	[T17]	491	13.257	47.9039	23520.8	kBq/ml				Scolliculus_R	2022R033	[T17]	491	13.257	89.4359	43913.1	kBq/ml
Scolliculus_R	2022R032	[T18]	491	13.257	36.9264	18130.9	kBq/ml				Scolliculus_R	2022R033	[T18]	491	13.257	68.6406	33702.5	kBq/ml
Scolliculus_R	2022R032	[T19]	491	13.257	31.5459	15489.1	kBq/ml				Scolliculus_R	2022R033	[T19]	491	13.257	62.2556	30567.5	kBq/ml
Scolliculus_R	2022R032	[T20]	491	13.257	22.2293	10914.6	kBq/ml				Scolliculus_R	2022R033	[T20]	491	13.257	56.8524	27914.5	kBq/ml
Scolliculus_R	2022R032	[T21]	491	13.257	19.5399	9594.11	kBq/ml				Scolliculus_R	2022R033	[T21]	491	13.257	44.6747	21935.3	kBq/ml
Scolliculus_R	2022R032	[T22]	491	13.257	20.2952	9964.97	kBq/ml				Scolliculus_R	2022R033	[T22]	491	13.257	42.6801	20955.9	kBq/ml
Scolliculus_R	2022R032	[T23]	491	13.257	15.0133	7371.52	kBq/ml				Scolliculus_R	2022R033	[T23]	491	13.257	37.4032	18365	kBq/ml
Scolliculus_R	2022R032	[T24]	491	13.257	17.2644	8476.81	kBq/ml				Scolliculus_R	2022R033	[T24]	491	13.257	34.4742	16926.8	kBq/ml
Scolliculus_R	2022R032	[T25]	491	13.257	15.8186	7766.95	kBq/ml				Scolliculus_R	2022R033	[T25]	491	13.257	30.5728	15011.3	kBq/ml
Scolliculus_R	2022R032	[T26]	491	13.257	9.32358	4577.88	kBq/ml				Scolliculus_R	2022R033	[T26]	491	13.257	22.5379	11066.1	kBq/ml
Scolliculus_R	2022R032	[T27]	491	13.257	12.1834	5982.05	kBq/ml				Scolliculus_R	2022R033	[T27]	491	13.257	25.4445	12493.3	kBq/ml
Scolliculus_R	2022R032	[T28]	491	13.257	12.9863	6376.27	kBq/ml				Scolliculus_R	2022R033	[T28]	491	13.257	27.4441	13475.1	kBq/ml
Scolliculus_R	2022R032	[T29]	491	13.257	14.156	6950.61	kBq/ml				Scolliculus_R	2022R033	[T29]	491	13.257	23.0363	11310.8	kBq/ml
Scolliculus_R	2022R032	[T30]	491	13.257	10.0781	4948.35	kBq/ml				Scolliculus_R	2022R033	[T30]	491	13.257	26.125	12827.4	kBq/ml
Scolliculus_R	2022R032	[T31]	491	13.257	13.4626	6610.14	kBq/ml				Scolliculus_R	2022R033	[T31]	491	13.257	20.3726	10002.9	kBq/ml
Scolliculus_R	2022R032	[T32]	491	13.257	12.4441	6110.06	kBq/ml				Scolliculus_R	2022R033	[T32]	491	13.257	18.4882	9077.73	kBq/ml
Scolliculus_R	2022R032	[T33]	491	13.257	10.6907	5249.12	kBq/ml				Scolliculus_R	2022R033	[T33]	491	13.257	17.6159	8649.39	kBq/ml
Scolliculus_R	2022R032	[T34]	491	13.257	9.58808	4707.75	kBq/ml				Scolliculus_R	2022R033	[T34]	491	13.257	13.9215	6835.45	kBq/ml
Scolliculus_R	2022R032	[T35]	491	13.257	6.77083	3324.48	kBq/ml				Scolliculus_R	2022R033	[T35]	491	13.257	11.8945	5840.2	kBq/ml
Scolliculus_R	2022R032	[T36]	491	13.257	8.73101	4286.93	kBq/ml				Scolliculus_R	2022R033	[T36]	491	13.257	10.6366	5222.58	kBq/ml
Scolliculus_R	2022R032	[T37]	491	13.257	6.25031	3068.9	kBq/ml				Scolliculus_R	2022R033	[T37]	491	13.257	10.5702	5189.95	kBq/ml
Scolliculus_R	2022R032	[T38]	491	13.257	6.27352	3080.3	kBq/ml				Scolliculus_R	2022R033	[T38]	491	13.257	10.6296	5219.11	kBq/ml
Thalamus_L	2022R032	[T0]	923	24.921	-0.178663	-164.906	kBq/ml				Thalamus_L	2022R033	[T0]	923	24.921	-0.327494	-302.277	kBq/ml
Thalamus_L	2022R032	[T1]	923	24.921	58.5469	54038.8	kBq/ml				Thalamus_L	2022R033	[T1]	923	24.921	40.6982	37564.5	kBq/ml
Thalamus_L	2022R032	[T2]	923	24.921	135.752	125299	kBq/ml				Thalamus_L	2022R033	[T2]	923	24.921	137.598	127003	kBq/ml
Thalamus_L	2022R032	[T3]	923	24.921	126.178	116462	kBq/ml				Thalamus_L	2022R033	[T3]	923	24.921	131.324	121212	kBq/ml
Thalamus_L	2022R032	[T4]	923	24.921	158.386	146190	kBq/ml				Thalamus_L	2022R033	[T4]	923	24.921	156.983	144896	kBq/ml
Thalamus_L	2022R032	[T5]	923	24.921	139.817	129051	kBq/ml				Thalamus_L	2022R033	[T5]	923	24.921	153.328	141521	kBq/ml
Thalamus_L	2022R032	[T6]	923	24.921	134.936	124546	kBq/ml				Thalamus_L	2022R033	[T6]	923	24.921	149.923	138379	kBq/ml
Thalamus_L	2022R032	[T7]	923	24.921	138.973	128272	kBq/ml				Thalamus_L	2022R033	[T7]	923	24.921	151.574	139903	kBq/ml
Thalamus_L	2022R032	[T8]	923	24.921	130.717	120652	kBq/ml				Thalamus_L	2022R033	[T8]	923	24.921	142.845	131846	kBq/ml
Thalamus_L	2022R032	[T9]	923	24.921	125.049	115421	kBq/ml				Thalamus_L	2022R033	[T9]	923	24.921	132.502	122300	kBq/ml
Thalamus_L	2022R032	[T10]	923	24.921	119.92	110686	kBq/ml				Thalamus_L	2022R033	[T10]	923	24.921	149.296	137800	kBq/ml
Thalamus_L	2022R032	[T11]	923	24.921	116.513	107542	kBq/ml				Thalamus_L	2022R033	[T11]	923	24.921	142.355	131394	kBq/ml
Thalamus_L	2022R032	[T12]	923	24.921	98.2523	90686.8	kBq/ml				Thalamus_L	2022R033	[T12]	923	24.921	140.307	129503	kBq/ml
Thalamus_L	2022R032	[T13]	923	24.921	93.5072	86307.1	kBq/ml				Thalamus_L	2022R033	[T13]	923	24.921	127.31	117507	kBq/ml
Thalamus_L	2022R032	[T14]	923	24.921	88.769	81933.7	kBq/ml				Thalamus_L	2022R033	[T14]	923	24.921	116.317	107361	kBq/ml
Thalamus_L	2022R032	[T15]	923	24.921	72.9425	67325.9	kBq/ml				Thalamus_L	2022R033	[T15]	923	24.921	117.715	108651	kBq/ml
Thalamus_L	2022R032	[T16]	923	24.921	66.1575	61063.3	kBq/ml				Thalamus_L	2022R033	[T16]	923	24.921	111.387	102810	kBq/ml
Thalamus_L	2022R032	[T17]	923	24.921	46.5287	42946	kBq/ml				Thalamus_L	2022R033	[T17]	923	24.921	92.938	85781.8	kBq/ml
Thalamus_L	2022R032	[T18]	923	24.921	40.1339	37043.6	kBq/ml				Thalamus_L	2022R033	[T18]	923	24.921	79.2067	73107.8	kBq/ml
Thalamus_L	2022R032	[T19]	923	24.921	32.6543	30139.9	kBq/ml				Thalamus_L	2022R033	[T19]	923	24.921	70.208	64802	kBq/ml
Thalamus_L	2022R032	[T20]	923	24.921	27.3717	25264	kBq/ml				Thalamus_L	2022R033	[T20]	923	24.921	59.8951	55283.2	kBq/ml
Thalamus_L	2022R032	[T21]	923	24.921	23.9995	22151.6	kBq/ml				Thalamus_L	2022R033	[T21]	923	24.921	48.9128	45146.5	kBq/ml
Thalamus_L	2022R032	[T22]	923	24.921	22.3215	20602.8	kBq/ml				Thalamus_L	2022R033	[T22]	923	24.921	46.8267	43221	kBq/ml
Thalamus_L	2022R032	[T23]	923	24.921	20.3398	18773.6	kBq/ml				Thalamus_L	2022R033	[T23]	923	24.921	40.4519	37337.1	kBq/ml
Thalamus_L	2022R032	[T24]	923	24.921	17.7407	16374.7	kBq/ml				Thalamus_L	2022R033	[T24]	923	24.921	34.8791	32193.4	kBq/ml
Thalamus_L	2022R032	[T25]	923	24.921	14.8342	13692	kBq/ml				Thalamus_L	2022R033	[T25]	923	24.921	33.8825	31273.5	kBq/ml
Thalamus_L	2022R032	[T26]	923	24.921	18.593	17161.3	kBq/ml				Thalamus_L	2022R033	[T26]	923	24.921	30.7232	28357.5	kBq/ml
Thalamus_L	2022R032	[T27]	923	24.921	16.1896	14943	kBq/ml				Thalamus_L	2022R033	[T27]	923	24.921	24.8338	22921.6	kBq/ml
Thalamus_L	2022R032	[T28]	923	24.921	15.2557	14081	kBq/ml				Thalamus_L	2022R033	[T28]	923	24.921	27.9699	25816.2	kBq/ml
Thalamus_L	2022R032	[T29]	923	24.921	12.1253	11191.7	kBq/ml				Thalamus_L	2022R033	[T29]	923	24.921	26.5127	24471.2	kBq/ml
Thalamus_L	2022R032	[T30]	923	24.921	12.1375	11202.9	kBq/ml				Thalamus_L	2022R033	[T30]	923	24.921	23.5469	21733.8	kBq/ml
Thalamus_L	2022R032	[T31]	923	24.921	13.4882	12449.6	kBq/ml				Thalamus_L	2022R033	[T31]	923	24.921	26.6898	24634.7	kBq/ml
Thalamus_L	2022R032	[T32]	923	24.921	12.0344	11107.7	kBq/ml				Thalamus_L	2022R033	[T32]	923	24.921	24.1492	22289.7	kBq/ml
Thalamus_L	2022R032	[T33]	923	24.921	12.0393	11112.2	kBq/ml				Thalamus_L	2022R033	[T33]	923	24.921	20.4379	18864.2	kBq/ml
Thalamus_L	2022R032	[T34]	923	24.921	8.64926	7983.26	kBq/ml				Thalamus_L	2022R033	[T34]	923	24.921	17.7257	16360.8	kBq/ml
Thalamus_L	2022R032	[T35]	923	24.921	8.12361	7498.09	kBq/ml				Thalamus_L	2022R033	[T35]	923	24.921	14.752	13616.1	kBq/ml
Thalamus_L	2022R032	[T36]	923	24.921	6.29272	5808.18	kBq/ml				Thalamus_L	2022R033	[T36]	923	24.921	14.0527	12970.7	kBq/ml
Thalamus_L	2022R032	[T37]	923	24.921	5.45164	5031.86	kBq/ml				Thalamus_L	2022R033	[T37]	923	24.921	10.2383	9449.98	kBq/ml
Thalamus_L	2022R032	[T38]	923	24.921	6.04856	5582.82	kBq/ml				Thalamus_L	2022R033	[T38]	923	24.921	10.2386	9450.22	kBq/ml
Thalamus_R	2022R032	[T0]	903	24.381	0.0633356	57.192	kBq/ml				Thalamus_R	2022R033	[T0]	903	24.381	2.84129	2565.68	kBq/ml
Thalamus_R	2022R032	[T1]	903	24.381	51.5983	46593.3	kBq/ml				Thalamus_R	2022R033	[T1]	903	24.381	52.791	47670.3	kBq/ml
Thalamus_R	2022R032	[T2]	903	24.381	101.741	91872.1	kBq/ml				Thalamus_R	2022R033	[T2]	903	24.381	146.3	132109	kBq/ml
Thalamus_R	2022R032	[T3]	903	24.381	138.59	125147	kBq/ml				Thalamus_R	2022R033	[T3]	903	24.381	164.293	148356	kBq/ml
Thalamus_R	2022R032	[T4]	903	24.381	131.631	118863	kBq/ml				Thalamus_R	2022R033	[T4]	903	24.381	156.837	141624	kBq/ml
Thalamus_R	2022R032	[T5]	903	24.381	137.313	123994	kBq/ml				Thalamus_R	2022R033	[T5]	903	24.381	171.242	154632	kBq/ml
Thalamus_R	2022R032	[T6]	903	24.381	136.2	122988	kBq/ml				Thalamus_R	2022R033	[T6]	903	24.381	145.565	131445	kBq/ml
Thalamus_R	2022R032	[T7]	903	24.381	132.665	119797	kBq/ml				Thalamus_R	2022R033	[T7]	903	24.381	154.732	139723	kBq/ml
Thalamus_R	2022R032	[T8]	903	24.381	144.632	130603	kBq/ml				Thalamus_R	2022R033	[T8]	903	24.381	162.024	146308	kBq/ml
Thalamus_R	2022R032	[T9]	903	24.381	135.477	122336	kBq/ml				Thalamus_R	2022R033	[T9]	903	24.381	142.661	128823	kBq/ml
[truncated: 380 more rows]

## Sheet: Figure 4B
Time (min)	Whole Brain SUV	Cortex SUV	Cerebellum SUV
0.166667	0.785205	0.843215	1.0852
0.5	2.21212	2.26125	2.72425
0.833333	2.17824	2.26772	2.67432
1.16667	2.16956	2.29829	2.53026
1.5	2.17212	2.26901	2.4903
1.83333	2.11286	2.22358	2.21199
2.25	2.10817	2.30812	2.36491
2.75	2.04513	2.21772	2.18834
3.25	2.01214	2.16573	2.26045
3.75	1.93982	2.16549	2.14273
4.5	1.881	2.04394	2.1079
5.5	1.80176	2.00611	1.95766
6.5	1.71195	1.90263	1.8534
8	1.63847	1.81595	1.76349
10	1.53792	1.6657	1.59474
12	1.45302	1.59834	1.53624
14	1.37363	1.51143	1.47516
17.5	1.25979	1.34139	1.31655
22.5	1.12434	1.19955	1.14274
27.5	1.04204	1.06593	1.09069
32.5	0.958596	0.967495	0.966179
37.5	0.884486	0.887282	0.862003
42.5	0.831879	0.855767	0.81267
47.5	0.787769	0.791187	0.739665
52.5	0.741811	0.730142	0.738068
57.5	0.703183	0.675858	0.719393
62.5	0.673418	0.624897	0.648921
67.5	0.63856	0.600692	0.61454
72.5	0.606283	0.565727	0.563455
77.5	0.585752	0.563818	0.538684
82.5	0.568922	0.53871	0.56259
87.5	0.540043	0.502988	0.512228

## Sheet: Figure 5
Time (min)	Baseline Whole Brain SUV	Baseline Cortex SUV	Baseline Cerebellum SUV	DIsplacement Whole Brain SUV	Displacement Cortex SUV	Displacement Cerebellum SUV
0.166667	0.785205	0.843215	1.0852	0.605669	0.621668	0.937978
0.5	2.21212	2.26125	2.72425	1.87218	2.0642	2.49367
0.833333	2.17824	2.26772	2.67432	1.92185	2.08527	2.59186
1.16667	2.16956	2.29829	2.53026	1.93039	2.10167	2.4589
1.5	2.17212	2.26901	2.4903	1.94569	2.14663	2.60714
1.83333	2.11286	2.22358	2.21199	1.9215	2.19783	2.52365
2.25	2.10817	2.30812	2.36491	1.88819	2.07197	2.51014
2.75	2.04513	2.21772	2.18834	1.8515	2.06013	2.2679
3.25	2.01214	2.16573	2.26045	1.80738	1.94851	2.25816
3.75	1.93982	2.16549	2.14273	1.77278	1.98305	2.17419
4.5	1.881	2.04394	2.1079	1.72845	1.8939	2.07752
5.5	1.80176	2.00611	1.95766	1.66054	1.8489	2.015
6.5	1.71195	1.90263	1.8534	1.59692	1.74843	1.82725
8	1.63847	1.81595	1.76349	1.50099	1.67798	1.71932
10	1.53792	1.6657	1.59474	1.41754	1.53734	1.58771
12	1.45302	1.59834	1.53624	1.37464	1.50326	1.4458
14	1.37363	1.51143	1.47516	1.35567	1.51091	1.51216
17.5	1.25979	1.34139	1.31655	1.2737	1.35258	1.32112
22.5	1.12434	1.19955	1.14274	1.15622	1.2113	1.17532
27.5	1.04204	1.06593	1.09069	1.05677	1.09554	1.0228
32.5	0.958596	0.967495	0.966179	0.974435	1.01572	0.974831
37.5	0.884486	0.887282	0.862003	0.908817	0.913481	0.885215
42.5	0.831879	0.855767	0.81267	0.843076	0.852654	0.820665
47.5	0.787769	0.791187	0.739665	0.795107	0.797383	0.770796
52.5	0.741811	0.730142	0.738068	0.751829	0.778124	0.731647
57.5	0.703183	0.675858	0.719393	0.717482	0.732031	0.674826
62.5	0.673418	0.624897	0.648921	0.690573	0.674545	0.642081
67.5	0.63856	0.600692	0.61454	0.656797	0.666237	0.647977
72.5	0.606283	0.565727	0.563455	0.634294	0.618654	0.5989
77.5	0.585752	0.563818	0.538684	0.608086	0.592779	0.554351
82.5	0.568922	0.53871	0.56259	0.589563	0.580756	0.561659
87.5	0.540043	0.502988	0.512228	0.565131	0.554283	0.532525

## Sheet: Figure 6A
Time (min)	Male Whole Brain SUV	Male Cortex SUV	Male Cerebellum SUV	Female Whole Brain SUV	Female Cortex SUV	Femake Cerebellum SUV
0.166667	0.111185	0.119781	0.137716	0.442277	0.466384	0.47581
0.5	2.42554	2.61503	3.68463	1.71456	1.90349	2.32585
0.833333	2.70835	2.79845	3.71594	1.79926	2.18054	2.46643
1.16667	2.78762	2.90912	3.68746	1.88228	2.18033	2.48533
1.5	2.80471	2.97141	3.98947	1.90328	2.25603	2.44159
1.83333	2.82937	3.02952	4.13515	1.91436	2.3183	2.56879
2.25	2.8189	3.13374	3.6952	1.90629	2.26066	2.42781
2.75	2.82819	3.03579	3.52276	1.85439	2.17308	2.57901
3.25	2.7269	2.89084	3.2566	1.84735	2.24797	2.36103
3.75	2.70685	2.84762	3.5333	1.81991	2.20727	2.32997
4.5	2.62306	2.81711	3.31715	1.78107	2.09394	2.31141
5.5	2.51617	2.61194	2.97288	1.71706	2.04115	2.21535
6.5	2.42865	2.53397	2.88391	1.65997	1.94873	1.98681
8	2.25702	2.36787	2.42385	1.58255	1.76071	1.90341
10	2.09405	2.19704	2.41738	1.50157	1.66454	1.73285
12	1.99806	2.05703	2.06795	1.43136	1.5499	1.59758
14	1.8928	1.88947	2.06223	1.36037	1.43749	1.51579
17.5	1.74831	1.76799	1.82691	1.24721	1.28583	1.31767
22.5	1.57221	1.5637	1.51904	1.10367	1.09183	1.12085
27.5	1.42055	1.40283	1.34548	0.993892	0.968017	0.975341
32.5	1.29488	1.24497	1.26085	0.900927	0.84715	0.873294
37.5	1.20526	1.17004	1.13454	0.825027	0.789006	0.832296
42.5	1.10729	1.06736	1.05908	0.763097	0.724933	0.748059
47.5	1.02778	0.976569	1.00317	0.722187	0.694103	0.664573
52.5	0.973375	0.938354	0.811583	0.678746	0.651126	0.615822
57.5	0.913874	0.866396	0.760456	0.632488	0.597051	0.585711
62.5	0.880663	0.823315	0.721118	0.612429	0.56076	0.555755
67.5	0.822338	0.80304	0.723997	0.573115	0.524404	0.538994
72.5	0.787547	0.74516	0.683676	0.552543	0.506278	0.494252
77.5	0.754683	0.707097	0.635134	0.525609	0.50416	0.479087
82.5	0.71868	0.683305	0.687336	0.512631	0.497605	0.442008
87.5	0.693363	0.680505	0.58415	0.494272	0.45697	0.423256

## Sheet: Figure 6B
Time (min)	Male Fraction Unchanged	Female Fraction Unchanged
0	1	1
2	1	1
10	0.966	0.883
30	0.53	0.473
45	0.421	0.386
60	0.347	0.341
90	0.308	0.305

## Sheet: Figure S1
Time (min)	OXD-2188 (n=2)				OXD-2189 (n=2)
0.041665	0.07848	0.00083			0.07722	0.25378
0.125	1.05101	0.49589			1.15671	0.86576
0.208335	0.73779	0.86557			0.88252	0.63884
0.375	0.55409	0.62191			0.65445	0.46296
0.625	0.47219	0.49224			0.54736	0.41022
0.875	0.42252	0.47545			0.49971	0.41832
1.16667	0.38303	0.46671			0.49498	0.37478
1.5	0.35577	0.45978			0.4883	0.37086
1.83333	0.37008	0.47197			0.46601	0.36255
2.5	0.34239	0.47344			0.47256	0.3542
3.5	0.32428	0.46042			0.43749	0.3147
4.5	0.30491	0.4788			0.41464	0.30138
5.5	0.29233	0.47203			0.40479	0.28628
6.5	0.2819	0.45838			0.37581	0.28163
7.5	0.27756	0.45604			0.38778	0.24596
8.5	0.26373	0.43456			0.36719	0.23426
10.5	0.26605	0.41995			0.34469	0.21467
13.5	0.24494	0.38003			0.31455	0.18191
16.5	0.2252	0.34032			0.28798	0.15971
19.5	0.21656	0.29335			0.28043	0.13703
22.5	0.20561	0.27249			0.25312	0.12606
25.5	0.19535	0.26704			0.24545	0.11993
28.5	0.17915	0.23473			0.22696	0.11163
31.5	0.17071	0.22318			0.22396	0.10091
34.5	0.16832	0.20285			0.21719	0.09292
37.5	0.15718	0.19145			0.19547	0.08757
40.5	0.15184	0.18272			0.19522	0.08414
43.5	0.15064	0.16904			0.19149	0.0772
46.5	0.14178	0.16572			0.18149	0.07221
49.5	0.13889	0.15366			0.1724	0.06607
52.5	0.12948	0.14722			0.17129	0.06679
55.5	0.13119	0.14295			0.15972	0.06779
58.5	0.1249	0.13307			0.15953	0.05834
65	0.12013	0.12496			0.14835	0.0564
75	0.10769	0.11485			0.13337	0.05202
85	0.09886	0.10761			0.12348	0.04775
95	0.08867	0.09778			0.11378	0.0408
105	0.08236	0.09197			0.10775	0.03946
115	0.0782	0.08561			0.09639	0.03677

## Sheet: Figure S16
	Min	% Parent Plasma	% Parent Brain
F	30	32.43	77.11
M	30	5.79	87.09
F	60	17.66	81.01
F	60	17.32	83.78
M	60	3.69	74.16

## Sheet: Figure S3-S6
Data#	Data Filename	Dilution Factor	Sample Name	Sample ID	Vial#	Tray	m/z	Sample Type	Ret. Time	Area	Level#	Std. Conc.	Conc. (ng/ml)	Accuracy[%]	Cal. Point	Area Ratio	ISTD Area	ISTD Ret.Time		Data#	Data Filename	Dilution Factor	Sample Name	Sample ID	Vial#	Tray	m/z	Sample Type	Ret. Time	Area	Level#	Std. Conc.	Conc. (ng/ml)	Accuracy[%]	Cal. Point	Area Ratio	ISTD Area	ISTD Ret.Time
1	Plasma_3001.lcd	1	Plasma blank		F11	1	341.7500>256.1500	Unknown	1.555	16878	0	-----	28	-----	-----	0.00149933	11257102	1.627		1	Brain_1001.lcd	1	Brain blank		G8	1	341.7500>256.1500	Unknown	1.569	343	0	-----	5.22	-----	-----	0.000243625	1406624	1.63
2	Plasma_3002.lcd	1	Plasma blank		F12	1	341.7500>256.1500	Unknown	1.554	9785	0	-----	17.1	-----	-----	0.000830581	11780447	1.627		2	Brain_1002.lcd	1	Brain blank		G9	1	341.7500>256.1500	Unknown	1.574	67	0	-----	0.138	-----	-----	1.71916e-06	39145776	1.628
3	Plasma_3003.lcd	1	Plasma blank		G11	1	341.7500>256.1500	Unknown	1.553	9858	0	-----	17.3	-----	-----	0.000842546	11699718	1.626		3	Brain_1003.lcd	1	Brain blank		G10	1	341.7500>256.1500	Unknown	1.568	48	0	-----	0.128	-----	-----	1.23347e-06	39288424	1.629
4	Plasma_3004.lcd	1	Plasma blank		G12	1	341.7500>256.1500	Unknown	1.554	6908	0	-----	13.6	-----	-----	0.00062092	11125852	1.627		4	Brain_1004.lcd	1	Brain blank		H8	1	341.7500>256.1500	Unknown	1.561	53	0	-----	0.131	-----	-----	1.34481e-06	39567334	1.628
5	Plasma_3005.lcd	1	Plasma blank		H11	1	341.7500>256.1500	Unknown	1.551	5653	0	-----	11	-----	-----	0.000458646	12325138	1.627		5	Brain_1005.lcd	1	Brain blank		H9	1	341.7500>256.1500	Unknown	1.549	169	0	-----	0.19	-----	-----	4.18694e-06	40452475	1.627
6	Plasma_3006.lcd	1	Plasma Cal Std 1 ng/ml		A1	1	341.7500>256.1500	Standard(Calc.Point)	1.553	6146	1	1	11.8	1179.5	0	0.000507862	12100801	1.628		6	Brain_1006.lcd	1	Brain Cal Std 2 ng/g		C1	1	341.7500>256.1500	Standard(Calc.Point)	1.552	3361	1	2	1.85	92.6	0	8.33506e-05	40324079	1.629
7	Plasma_3007.lcd	1	Plasma Cal Std 2 ng/ml		A2	1	341.7500>256.1500	Standard(Calc.Point)	1.554	6442	2	2	11.9	596.5	0	0.000516157	12480574	1.627		7	Brain_1007.lcd	1	Brain Cal Std 4 ng/g		C2	1	341.7500>256.1500	Standard(Calc.Point)	1.556	7309	2	4	3.91	97.6	1	0.00018119	40337860	1.63
8	Plasma_3008.lcd	1	Plasma Cal Std 5 ng/ml		A3	1	341.7500>256.1500	Standard(Calc.Point)	1.552	8005	3	5	14.5	289	0	0.000670567	11937305	1.627		8	Brain_1008.lcd	1	Brain Cal Std 10 ng/g		C3	1	341.7500>256.1500	Standard(Calc.Point)	1.555	17440	3	10	9.35	93.5	1	0.000440698	39573559	1.629
9	Plasma_3009.lcd	1	Plasma Cal Std 10 ng/ml		A4	1	341.7500>256.1500	Standard(Calc.Point)	1.553	9101	4	10	15.5	155.1	0	0.000735647	12371434	1.626		9	Brain_1009.lcd	1	Brain Cal Std 20 ng/g		C4	1	341.7500>256.1500	Standard(Calc.Point)	1.554	35545	4	20	19	94.8	1	0.000898522	39559860	1.631
10	Plasma_3010.lcd	1	Plasma Cal Std 20 ng/ml		A5	1	341.7500>256.1500	Standard(Calc.Point)	1.555	14738	5	20	23.1	115.6	1	0.00120109	12270907	1.629		10	Brain_1010.lcd	1	Brain Cal Std 40 ng/g		C5	1	341.7500>256.1500	Standard(Calc.Point)	1.555	77281	5	40	41.1	102.7	1	0.00195192	39592025	1.63
11	Plasma_3011.lcd	1	Plasma Cal Std 50 ng/ml		A6	1	341.7500>256.1500	Standard(Calc.Point)	1.551	34410	6	50	49.1	98.3	1	0.00279571	12307973	1.627		11	Brain_1011.lcd	1	Brain Cal Std 100 ng/g		C6	1	341.7500>256.1500	Standard(Calc.Point)	1.554	189120	6	100	99.9	99.9	1	0.00475198	39798177	1.63
12	Plasma_3012.lcd	1	Plasma Cal Std 100 ng/ml		A7	1	341.7500>256.1500	Standard(Calc.Point)	1.551	71619	7	100	98.8	98.8	1	0.00584551	12251888	1.627		12	Brain_1012.lcd	1	Brain Cal Std 200 ng/g		C7	1	341.7500>256.1500	Standard(Calc.Point)	1.553	369285	7	200	198	99	1	0.00942656	39174951	1.629
13	Plasma_3013.lcd	1	Plasma Cal Std 200 ng/ml		A8	1	341.7500>256.1500	Standard(Calc.Point)	1.552	148844	8	200	202	101	1	0.0121843	12216077	1.627		13	Brain_1013.lcd	1	Brain Cal Std 400 ng/g		C8	1	341.7500>256.1500	Standard(Calc.Point)	1.554	737241	8	400	404	101.1	1	0.0192518	38294603	1.63
14	Plasma_3014.lcd	1	Plasma Cal Std 500 ng/ml		A9	1	341.7500>256.1500	Standard(Calc.Point)	1.551	416676	9	500	534	106.8	1	0.0327312	12730225	1.626		14	Brain_1014.lcd	1	Brain Cal Std 1000 ng/g		C9	1	341.7500>256.1500	Standard(Calc.Point)	1.554	1940521	9	1000	1070	106.6	1	0.0507138	38264192	1.63
15	Plasma_3015.lcd	1	Plasma Cal Std 1000 ng/ml		A10	1	341.7500>256.1500	Standard(Calc.Point)	1.55	843213	10	1000	1100	110.2	1	0.0684027	12327178	1.627		15	Brain_1015.lcd	1	Brain Cal Std 2000 ng/g		C10	1	341.7500>256.1500	Standard(Calc.Point)	1.554	3715856	10	2000	2050	102.4	1	0.0972583	38206040	1.63
16	Plasma_3016.lcd	1	Plasma Cal Std 2000 ng/ml		A11	1	341.7500>256.1500	Standard(Calc.Point)	1.552	1751294	11	2000	2210	110.7	1	0.139827	12524724	1.627		16	Brain_1016.lcd	1	Brain Cal Std 4000 ng/g		C11	1	341.7500>256.1500	Standard(Calc.Point)	1.555	7516603	11	4000	4150	103.8	1	0.196626	38227970	1.63
17	Plasma_3017.lcd	1	Plasma Cal Std 5000 ng/ml		A12	1	341.7500>256.1500	Standard(Calc.Point)	1.553	4225648	12	5000	5080	101.7	1	0.335017	12613247	1.629		17	Brain_1017.lcd	1	Brain Cal Std 10000 ng/g		C12	1	341.7500>256.1500	Standard(Calc.Point)	1.555	18215170	12	10000	10100	101.4	1	0.475687	38292322	1.63
18	Plasma_3018.lcd	1	Plasma Cal Std 10000 ng/ml		B12	1	341.7500>256.1500	Standard(Calc.Point)	1.552	8447224	13	10000	10100	100.6	1	0.709988	11897698	1.627		18	Brain_1018.lcd	1	Brain Cal Std 20000 ng/g		D12	1	341.7500>256.1500	Standard(Calc.Point)	1.556	35889158	13	20000	20300	101.3	1	0.936469	38323920	1.631
19	Plasma_3019.lcd	1	Plasma blank		F11	1	341.7500>256.1500	Unknown	1.552	65534	0	-----	94.1	-----	-----	0.00555393	11799543	1.626		19	Brain_1019.lcd	1	Brain blank		G8	1	341.7500>256.1500	Unknown	1.557	163609	0	-----	2530	-----	-----	0.120012	1363272	1.63
20	Plasma_3020.lcd	1	Plasma blank		F12	1	341.7500>256.1500	Unknown	1.555	22956	0	-----	33.9	-----	-----	0.00186351	12318615	1.627		20	Brain_1020.lcd	1	Brain blank		G9	1	341.7500>256.1500	Unknown	1.557	58531	0	-----	32.4	-----	-----	0.0015411	37980258	1.63
21	Plasma_3021.lcd	1	Plasma blank		G11	1	341.7500>256.1500	Unknown	1.554	12608	0	-----	20.5	-----	-----	0.00104302	12087863	1.626		21	Brain_1021.lcd	1	Brain blank		G10	1	341.7500>256.1500	Unknown	1.557	38561	0	-----	21.5	-----	-----	0.0010202	37797647	1.631
22	Plasma_3022.lcd	1	Plasma blank		G12	1	341.7500>256.1500	Unknown	1.553	9097	0	-----	16.4	-----	-----	0.000789818	11517216	1.628		22	Brain_1022.lcd	1	Brain blank		H8	1	341.7500>256.1500	Unknown	1.555	20376	0	-----	11.4	-----	-----	0.000540139	37723913	1.629
23	Plasma_3023.lcd	1	Plasma blank		H11	1	341.7500>256.1500	Unknown	1.553	8394	0	-----	14.2	-----	-----	0.000652518	12863614	1.626		23	Brain_1023.lcd	1	Brain blank		H9	1	341.7500>256.1500	Unknown	1.557	18097	0	-----	9.76	-----	-----	0.00046033	39313562	1.63
24	Plasma_3024.lcd	1	22-0642-1 Terminal Plasma t=0.03 hr		E1	1	341.7500>256.1500	Unknown	1.551	622049	0	-----	823	-----	-----	0.0508026	12244438	1.626		24	Brain_1024.lcd	1	22-0642-1 Brain t=0.03 hr		G1	1	341.7500>256.1500	Unknown	1.554	237269	0	-----	131	-----	-----	0.00623978	38025209	1.629
25	Plasma_3025.lcd	1	22-0642-2 Terminal Plasma t=0.03 hr		E2	1	341.7500>256.1500	Unknown	1.55	1463823	0	-----	1900	-----	-----	0.119434	12256317	1.626		25	Brain_1025.lcd	1	22-0642-2 Brain t=0.03 hr		G2	1	341.7500>256.1500	Unknown	1.555	173143	0	-----	95.2	-----	-----	0.00452889	38230821	1.63
26	Plasma_3026.lcd	1	22-0642-3 Terminal Plasma t=0.03 hr		E3	1	341.7500>256.1500	Unknown	1.552	838856	0	-----	1040	-----	-----	0.0646028	12984819	1.627		26	Brain_1026.lcd	1	22-0642-3 Brain t=0.03 hr		G3	1	341.7500>256.1500	Unknown	1.554	331868	0	-----	185	-----	-----	0.00879471	37734968	1.63
27	Plasma_3027.lcd	1	Plasma blank		H12	1	341.7500>256.1500	Unknown	1.551	13471	0	-----	21.3	-----	-----	0.00108901	12369585	1.626		27	Brain_1027.lcd	1	Brain blank		H10	1	341.7500>256.1500	Unknown	1.557	10169	0	-----	5.5	-----	-----	0.000256969	39573166	1.631
28	Plasma_3028.lcd	1	22-0642-4 Terminal Plasma t=0.17 hr		E4	1	341.7500>256.1500	Unknown	1.552	226822	0	-----	292	-----	-----	0.0177306	12792687	1.627		28	Brain_1028.lcd	1	22-0642-4 Brain t=0.17 hr		G4	1	341.7500>256.1500	Unknown	1.554	78199	0	-----	43.1	-----	-----	0.00205086	38129817	1.629
29	Plasma_3029.lcd	1	22-0642-5 Terminal Plasma t=0.17 hr		E5	1	341.7500>256.1500	Unknown	1.551	176522	0	-----	226	-----	-----	0.0136429	12938668	1.627		29	Brain_1029.lcd	1	22-0642-5 Brain t=0.17 hr		G5	1	341.7500>256.1500	Unknown	1.555	97802	0	-----	52.2	-----	-----	0.00248064	39426256	1.63
30	Plasma_3030.lcd	1	22-0642-6 Terminal Plasma t=0.17 hr		E6	1	341.7500>256.1500	Unknown	1.552	201554	0	-----	256	-----	-----	0.0155233	12983942	1.627		30	Brain_1030.lcd	1	22-0642-6 Brain t=0.17 hr		G6	1	341.7500>256.1500	Unknown	1.555	92579	0	-----	49.1	-----	-----	0.00233301	39682253	1.63
31	Plasma_3031.lcd	1	Plasma blank		H12	1	341.7500>256.1500	Unknown	1.552	7286	0	-----	13	-----	-----	0.000583951	12476619	1.628		31	Brain_1031.lcd	1	Brain blank		H10	1	341.7500>256.1500	Unknown	1.555	6091	0	-----	3.31	-----	-----	0.00015286	39847694	1.63
32	Plasma_3032.lcd	1	22-0642-7 Serial Plasma t=0.5 hr		E7	1	341.7500>256.1500	Unknown	1.551	12094	0	-----	18.9	-----	-----	0.000942763	12827739	1.627		32	Brain_1032.lcd	1	22-0642-10 Brain t=1 hr		H1	1	341.7500>256.1500	Unknown	1.554	6404	0	-----	3.59	-----	-----	0.000166193	38532742	1.63
33	Plasma_3033.lcd	1	22-0642-8 Serial Plasma t=0.5 hr		E8	1	341.7500>256.1500	Unknown	1.552	11250	0	-----	17.9	-----	-----	0.000879384	12792725	1.628		33	Brain_1033.lcd	1	22-0642-11 Brain t=1 hr		H2	1	341.7500>256.1500	Unknown	1.558	4859	0	-----	2.75	-----	-----	0.0001261	38535226	1.628
34	Plasma_3034.lcd	1	22-0642-9 Serial Plasma t=0.5 hr		E9	1	341.7500>256.1500	Unknown	1.554	8498	0	-----	14.3	-----	-----	0.000661198	12851798	1.627		34	Brain_1034.lcd	1	22-0642-12 Brain t=1 hr		H3	1	341.7500>256.1500	Unknown	1.554	5513	0	-----	3.05	-----	-----	0.000140668	39192436	1.629
35	Plasma_3035.lcd	1	Plasma blank		H12	1	341.7500>256.1500	Unknown	1.557	3106	0	-----	7.56	-----	-----	0.000248683	12489214	1.628		35	Brain_1035.lcd	1	Brain blank		H10	1	341.7500>256.1500	Unknown	1.549	4279	0	-----	2.36	-----	-----	0.000107548	39791259	1.626
36	Plasma_3036.lcd	1	22-0642-10 Terminal Plasma t=1 hr		F1	1	341.7500>256.1500	Unknown	1.554	5244	0	-----	10.9	-----	-----	0.000450704	11634251	1.629		36	Brain_1036.lcd	1	22-0642-7 Brain t=2 hr		H4	1	341.7500>256.1500	Unknown	1.556	3870	0	-----	2.19	-----	-----	9.96067e-05	38849143	1.628
37	Plasma_3037.lcd	1	22-0642-11 Terminal Plasma t=1 hr		F2	1	341.7500>256.1500	Unknown	1.555	3650	0	-----	8.48	-----	-----	0.000304747	11976198	1.629		37	Brain_1037.lcd	1	22-0642-8 Brain t=2 hr		H5	1	341.7500>256.1500	Unknown	1.554	3649	0	-----	2.07	-----	-----	9.35417e-05	39008294	1.628
38	Plasma_3038.lcd	1	22-0642-12 Terminal Plasma t=1 hr		F3	1	341.7500>256.1500	Unknown	1.554	4236	0	-----	9.32	-----	-----	0.000356187	11892386	1.629		38	Brain_1038.lcd	1	22-0642-9 Brain t=2 hr		H6	1	341.7500>256.1500	Unknown	1.555	3566	0	-----	2.03	-----	-----	9.16362e-05	38917258	1.628
39	Plasma_3039.lcd	1	Plasma blank		H12	1	341.7500>256.1500	Unknown	1.558	2068	0	-----	6.22	-----	-----	0.000166668	12408136	1.629		39	Brain_1039.lcd	1	Brain blank		G8	1	341.7500>256.1500	Unknown	1.549	3177	0	-----	49.8	-----	-----	0.00236638	1342599	1.627
40	Plasma_3040.lcd	1	22-0642-7 Terminal Plasma t=2 hr		F4	1	341.7500>256.1500	Unknown	1.554	2039	0	-----	6.44	-----	-----	0.000180132	11320756	1.629		40	Brain_1040.lcd	1	Brain blank		G9	1	341.7500>256.1500	Unknown	1.552	2932	0	-----	1.73	-----	-----	7.73645e-05	37902328	1.628
41	Plasma_3041.lcd	1	22-0642-8 Terminal Plasma t=2 hr		F5	1	341.7500>256.1500	Unknown	1.554	2012	0	-----	6.19	-----	-----	0.000164456	12232393	1.629		41	Brain_1041.lcd	1	Brain blank		G10	1	341.7500>256.1500	Unknown	1.554	2059	0	-----	1.24	-----	-----	5.42041e-05	37977646	1.628
42	Plasma_3042.lcd	1	22-0642-9 Terminal Plasma t=2 hr		F6	1	341.7500>256.1500	Unknown	1.552	1909	0	-----	5.98	-----	-----	0.000151549	12598596	1.628		42	Brain_1042.lcd	1	Brain blank		H8	1	341.7500>256.1500	Unknown	1.552	2639	0	-----	1.55	-----	-----	6.90204e-05	38232038	1.628
43	Plasma_3043.lcd	1	Plasma blank		F11	1	341.7500>256.1500	Unknown	1.557	1301	0	-----	5.27	-----	-----	0.0001082	12019988	1.627		43	Brain_1043.lcd	1	Brain blank		H9	1	341.7500>256.1500	Unknown	1.553	2601	0	-----	1.48	-----	-----	6.56421e-05	39622064	1.628
44	Plasma_3044.lcd	1	Plasma blank		F12	1	341.7500>256.1500	Unknown	1.558	2179	0	-----	6.41	-----	-----	0.00017806	12237308	1.63		44	Brain_1044.lcd	1	Brain Cal Std 2 ng/g		C1	1	341.7500>256.1500	Standard(Calc.Point)	1.555	5305	1	2	2.98	148.8	0	0.000136909	38750242	1.628
45	Plasma_3045.lcd	1	Plasma blank		G11	1	341.7500>256.1500	Unknown	1.555	1831	0	-----	5.98	-----	-----	0.000151885	12057617	1.629		45	Brain_1045.lcd	1	Brain Cal Std 4 ng/g		C2	1	341.7500>256.1500	Standard(Calc.Point)	1.549	7699	2	4	4.18	104.6	1	0.000194426	39597948	1.627
46	Plasma_3046.lcd	1	Plasma blank		G12	1	341.7500>256.1500	Unknown	1.549	1459	0	-----	5.55	-----	-----	0.000125181	11652364	1.628		46	Brain_1046.lcd	1	Brain Cal Std 10 ng/g		C3	1	341.7500>256.1500	Standard(Calc.Point)	1.555	18981	3	10	10.4	103.9	1	0.000489939	38741878	1.627
47	Plasma_3047.lcd	1	Plasma blank		H11	1	341.7500>256.1500	Unknown	1.552	1492	0	-----	5.38	-----	-----	0.0001151	12959715	1.627		47	Brain_1047.lcd	1	Brain Cal Std 20 ng/g		C4	1	341.7500>256.1500	Standard(Calc.Point)	1.554	36358	4	20	19.6	98	1	0.000929075	39133014	1.628
48	Plasma_3048.lcd	1	Plasma Cal Std 1 ng/ml		A1	1	341.7500>256.1500	Standard(Calc.Point)	1.555	1525	1	1	5.47	546.7	0	0.000120331	12669262	1.628		48	Brain_1048.lcd	1	Brain Cal Std 40 ng/g		C5	1	341.7500>256.1500	Standard(Calc.Point)	1.552	76667	5	40	40.9	102.4	1	0.00194609	39395096	1.627
49	Plasma_3049.lcd	1	Plasma Cal Std 2 ng/ml		A2	1	341.7500>256.1500	Standard(Calc.Point)	1.554	1996	2	2	6.01	300.3	0	0.000153372	13013043	1.627		49	Brain_1049.lcd	1	Brain Cal Std 100 ng/g		C6	1	341.7500>256.1500	Standard(Calc.Point)	1.551	181443	6	100	96.2	96.2	1	0.00457696	39642663	1.627
50	Plasma_3050.lcd	1	Plasma Cal Std 5 ng/ml		A3	1	341.7500>256.1500	Standard(Calc.Point)	1.555	3743	3	5	8.59	171.7	0	0.00031132	12023807	1.628		50	Brain_1050.lcd	1	Brain Cal Std 200 ng/g		C7	1	341.7500>256.1500	Standard(Calc.Point)	1.553	355100	7	200	194	97.1	1	0.00924472	38411078	1.628
51	Plasma_3051.lcd	1	Plasma Cal Std 10 ng/ml		A4	1	341.7500>256.1500	Standard(Calc.Point)	1.55	6099	4	10	11.5	114.8	0	0.000488766	12477871	1.628		51	Brain_1051.lcd	1	Brain Cal Std 400 ng/g		C8	1	341.7500>256.1500	Standard(Calc.Point)	1.554	695549	8	400	382	95.6	1	0.0182048	38206810	1.629
52	Plasma_3052.lcd	1	Plasma Cal Std 20 ng/ml		A5	1	341.7500>256.1500	Standard(Calc.Point)	1.553	11658	5	20	18.9	94.6	1	0.000944273	12346525	1.628		52	Brain_1052.lcd	1	Brain Cal Std 1000 ng/g		C9	1	341.7500>256.1500	Standard(Calc.Point)	1.553	1867919	9	1000	1030	103.4	1	0.0491666	37991606	1.627
53	Plasma_3053.lcd	1	Plasma Cal Std 50 ng/ml		A6	1	341.7500>256.1500	Standard(Calc.Point)	1.552	30183	6	50	42.8	85.6	1	0.00240766	12536361	1.629		53	Brain_1053.lcd	1	Brain Cal Std 2000 ng/g		C10	1	341.7500>256.1500	Standard(Calc.Point)	1.552	3588182	10	2000	1980	99	1	0.0940582	38148515	1.627
54	Plasma_3054.lcd	1	Plasma Cal Std 100 ng/ml		A7	1	341.7500>256.1500	Standard(Calc.Point)	1.551	62162	7	100	82.7	82.7	1	0.00485554	12802229	1.628		54	Brain_1054.lcd	1	Brain Cal Std 4000 ng/g		C11	1	341.7500>256.1500	Standard(Calc.Point)	1.551	7244440	11	4000	4000	100.1	1	0.189587	38211785	1.627
55	Plasma_3055.lcd	1	Plasma Cal Std 200 ng/ml		A8	1	341.7500>256.1500	Standard(Calc.Point)	1.554	136754	8	200	185	92.3	1	0.0111138	12304912	1.63		55	Brain_1055.lcd	1	Brain Cal Std 10000 ng/g		C12	1	341.7500>256.1500	Standard(Calc.Point)	1.553	17484966	12	10000	9820	98.2	1	0.461118	37918651	1.628
56	Plasma_3056.lcd	1	Plasma Cal Std 500 ng/ml		A9	1	341.7500>256.1500	Standard(Calc.Point)	1.552	385570	9	500	492	98.4	1	0.0301239	12799477	1.628		56	Brain_1056.lcd	1	Brain Cal Std 20000 ng/g		D12	1	341.7500>256.1500	Standard(Calc.Point)	1.551	34673151	13	20000	19500	97.5	1	0.901916	38443881	1.626
57	Plasma_3057.lcd	1	Plasma Cal Std 1000 ng/ml		A10	1	341.7500>256.1500	Standard(Calc.Point)	1.553	805399	10	1000	1050	104.5	1	0.0648019	12428635	1.628		57	Brain_1057.lcd	1	Brain blank		G8	1	341.7500>256.1500	Unknown	1.555	186576	0	-----	2940	-----	-----	0.139436	1338074	1.627
58	Plasma_3058.lcd	1	Plasma Cal Std 2000 ng/ml		A11	1	341.7500>256.1500	Standard(Calc.Point)	1.552	1628161	11	2000	2100	105	1	0.132403	12296968	1.629		58	Brain_1058.lcd	1	Brain blank		G9	1	341.7500>256.1500	Unknown	1.555	52570	0	-----	29.1	-----	-----	0.0013801	38091703	1.628
59	Plasma_3059.lcd	1	Plasma Cal Std 5000 ng/ml		A12	1	341.7500>256.1500	Standard(Calc.Point)	1.551	3990093	12	5000	4820	96.5	1	0.31671	12598560	1.627		59	Brain_1059.lcd	1	Brain blank		G10	1	341.7500>256.1500	Unknown	1.555	32137	0	-----	17.9	-----	-----	0.000847726	37909921	1.628
60	Plasma_3060.lcd	1	Plasma Cal Std 10000 ng/ml		B12	1	341.7500>256.1500	Standard(Calc.Point)	1.551	8122122	13	10000	9660	96.6	1	0.6777	11984826	1.627		60	Brain_1060.lcd	1	Brain blank		H8	1	341.7500>256.1500	Unknown	1.553	21933	0	-----	12.3	-----	-----	0.000579395	37854748	1.627
61	Plasma_3061.lcd	1	Plasma blank		F11	1	341.7500>256.1500	Unknown	1.555	65005	0	-----	92.5	-----	-----	0.00545913	11907506	1.628		61	Brain_1061.lcd	1	Brain blank		H9	1	341.7500>256.1500	Unknown	1.556	16432	0	-----	8.83	-----	-----	0.000416064	39493516	1.629
62	Plasma_3062.lcd	1	Plasma blank		F12	1	341.7500>256.1500	Unknown	1.555	19592	0	-----	29.5	-----	-----	0.00159336	12296201	1.628
63	Plasma_3063.lcd	1	Plasma blank		G11	1	341.7500>256.1500	Unknown	1.553	9493	0	-----	16.2	-----	-----	0.00077524	12245717	1.628		Data#	Data Filename	Dilution Factor	Sample Name	Sample ID	Vial#	Tray	m/z	Sample Type	Ret. Time	Area	Level#	Std. Conc.	Conc. (ng/ml)	Accuracy[%]	Cal. Point	Area Ratio	ISTD Area	ISTD Ret.Time
64	Plasma_3064.lcd	1	Plasma blank		G12	1	341.7500>256.1500	Unknown	1.552	6112	0	-----	12.1	-----	-----	0.000526739	11603867	1.628		1	Brain_2001.lcd	1	Brain blank		G8	1	341.7500>256.1500	Unknown	1.557	402	0	-----	8.05	-----	-----	0.000378711	1061791	1.63
65	Plasma_3065.lcd	1	Plasma blank		H11	1	341.7500>256.1500	Unknown	1.556	5051	0	-----	9.83	-----	-----	0.000387427	13037858	1.629		2	Brain_2002.lcd	1	Brain blank		G9	1	341.7500>256.1500	Unknown	1.552	128	0	-----	0.189	-----	-----	4.12071e-06	31094619	1.631
																				3	Brain_2003.lcd	1	Brain blank		G10	1	341.7500>256.1500	Unknown	1.553	592	0	-----	0.495	-----	-----	1.87207e-05	31608556	1.629
																				4	Brain_2004.lcd	1	Brain blank		H8	1	341.7500>256.1500	Unknown	1.554	208	0	-----	0.253	-----	-----	7.18157e-06	29014390	1.632
																				5	Brain_2005.lcd	1	Brain blank		H9	1	341.7500>256.1500	Unknown	1.546	162	0	-----	0.202	-----	-----	4.7554e-06	34005532	1.629
																				6	Brain_2006.lcd	1	Brain Cal Std 2 ng/g		C1	1	341.7500>256.1500	Standard(Calc.Point)	1.555	2448	1	2	2	100	1	7.45258e-05	32851834	1.629
																				7	Brain_2007.lcd	1	Brain Cal Std 10 ng/g		C3	1	341.7500>256.1500	Standard(Calc.Point)	1.554	11618	3	10	10	100	1	0.000353098	32903562	1.631
																				8	Brain_2008.lcd	1	Brain Cal Std 40 ng/g		C5	1	341.7500>256.1500	Standard(Calc.Point)	1.553	52732	5	40	40	100	1	0.00149352	35307056	1.629
																				9	Brain_2009.lcd	1	Brain Cal Std 200 ng/g		C7	1	341.7500>256.1500	Standard(Calc.Point)	1.554	243269	7	200	199	99.6	1	0.00750767	32402689	1.63
																				10	Brain_2010.lcd	1	Brain Cal Std 1000 ng/g		C9	1	341.7500>256.1500	Standard(Calc.Point)	1.554	1268605	9	1000	998	99.8	1	0.0410671	30891039	1.63
																				11	Brain_2011.lcd	1	Brain blank		G8	1	341.7500>256.1500	Unknown	1.56	7400	0	-----	187	-----	-----	0.00666657	1110006	1.635
																				12	Brain_2012.lcd	1	Brain blank		G9	1	341.7500>256.1500	Unknown	1.558	2702	0	-----	2.35	-----	-----	8.34552e-05	32371711	1.632
																				13	Brain_2013.lcd	1	Brain blank		G10	1	341.7500>256.1500	Unknown	1.556	1845	0	-----	1.54	-----	-----	5.57571e-05	33085109	1.632
																				14	Brain_2014.lcd	1	Brain blank		H8	1	341.7500>256.1500	Unknown	1.561	854	0	-----	0.74	-----	-----	2.81541e-05	30321155	1.633
																				15	Brain_2015.lcd	1	Brain blank		H9	1	341.7500>256.1500	Unknown	1.56	1018	0	-----	0.76	-----	-----	2.88287e-05	35328125	1.633
																				16	Brain_2016.lcd	1	22-0642-10 Brain t=1 hr		H1	1	341.7500>256.1500	Unknown	1.555	1235	0	-----	1.02	-----	-----	3.79374e-05	32563735	1.633
																				17	Brain_2017.lcd	1	22-0642-11 Brain t=1 hr		H2	1	341.7500>256.1500	Unknown	1.558	1034	0	-----	0.851	-----	-----	3.19676e-05	32355479	1.634
																				18	Brain_2018.lcd	1	22-0642-12 Brain t=1 hr		H3	1	341.7500>256.1500	Unknown	1.557	1207	0	-----	0.991	-----	-----	3.67788e-05	32822152	1.633
																				19	Brain_2019.lcd	1	Brain blank		H10	1	341.7500>256.1500	Unknown	1.565	685	0	-----	0.471	-----	-----	1.88854e-05	36274208	1.631
																				20	Brain_2020.lcd	1	22-0642-7 Brain t=2 hr		H4	1	341.7500>256.1500	Unknown	1.56	816	0	-----	0.647	-----	-----	2.49234e-05	32730706	1.63
																				21	Brain_2021.lcd	1	22-0642-8 Brain t=2 hr		H5	1	341.7500>256.1500	Unknown	1.556	655	0	-----	0.484	-----	-----	1.93139e-05	33901598	1.629
																				22	Brain_2022.lcd	1	22-0642-9 Brain t=2 hr		H6	1	341.7500>256.1500	Unknown	1.556	425	0	-----	0.297	-----	-----	1.28804e-05	32962102	1.629
																				23	Brain_2023.lcd	1	Brain blank		G8	1	341.7500>256.1500	Unknown	1.558	398	0	-----	1020	-----	-----	0.0413734	9629	1.629
																				24	Brain_2024.lcd	1	Brain blank		G9	1	341.7500>256.1500	Unknown	1.552	385	0	-----	0.264	-----	-----	1.17438e-05	32766796	1.63
																				25	Brain_2025.lcd	1	Brain blank		G10	1	341.7500>256.1500	Unknown	1.545	518	0	-----	0.375	-----	-----	1.55743e-05	33239297	1.629
																				26	Brain_2026.lcd	1	Brain blank		H8	1	341.7500>256.1500	Unknown	1.559	189	0	-----	0.104	-----	-----	6.23855e-06	30312837	1.633
																				27	Brain_2027.lcd	1	Brain blank		H9	1	341.7500>256.1500	Unknown	1.563	372	0	-----	0.228	-----	-----	1.05067e-05	35389958	1.631
																				28	Brain_2028.lcd	1	Brain Cal Std 4 ng/g		C2	1	341.7500>256.1500	Standard(Calc.Point)	1.553	4642	2	4	3.57	89.3	1	0.000126651	36654439	1.631
																				29	Brain_2029.lcd	1	Brain Cal Std 20 ng/g		C4	1	341.7500>256.1500	Standard(Calc.Point)	1.555	24840	4	20	19.6	98.2	1	0.000695781	35700569	1.632
																				30	Brain_2030.lcd	1	Brain Cal Std 100 ng/g		C6	1	341.7500>256.1500	Standard(Calc.Point)	1.556	118344	6	100	94.7	94.7	1	0.00334947	35332098	1.632
																				31	Brain_2031.lcd	1	Brain Cal Std 400 ng/g		C8	1	341.7500>256.1500	Standard(Calc.Point)	1.555	442569	8	400	378	94.4	1	0.013869	31910577	1.632
																				32	Brain_2032.lcd	1	Brain blank		G8	1	341.7500>256.1500	Unknown	1.557	3126	0	-----	4390	-----	-----	0.268361	11647	1.634
																				33	Brain_2033.lcd	1	Brain blank		G9	1	341.7500>256.1500	Unknown	1.558	1432	0	-----	1.19	-----	-----	4.36764e-05	32793835	1.632
																				34	Brain_2034.lcd	1	Brain blank		G10	1	341.7500>256.1500	Unknown	1.553	798	0	-----	0.62	-----	-----	2.40061e-05	33251942	1.629
																				35	Brain_2035.lcd	1	Brain blank		H8	1	341.7500>256.1500	Unknown	1.561	640	0	-----	0.538	-----	-----	2.12021e-05	30207053	1.629
																				36	Brain_2036.lcd	1	Brain blank		H9	1	341.7500>256.1500	Unknown	1.56	646	0	-----	0.456	-----	-----	1.8357e-05	35186113	1.63

## Sheet: Figure S17
Average
Time (hr)	Brain	Heart wall	Blood	right_lung (MBq{Organ}/MBq{Injected})	left_lung (MBq{Organ}/MBq{Injected})	Liver	Stomach	right_kidney (MBq{Organ}/MBq{Injected})	left_kidney (MBq{Organ}/MBq{Injected})	Spleen	Small intestine	Right_colon_contents	Left_colon_contents	Bladder	Lung	Kidney
0.00625	1.93121	2.90978	0.00951067	13.4245	9.91727	9.08629	0.442369	1.25204	1.22884	0.64995	0.965445	0.354727	0.148242	0.025545	11.6709	1.24044
0.0333333	4.21888	1.34711	0.00380753	4.83243	3.75393	15.3071	0.446887	0.901712	0.817158	0.525464	1.31109	0.384272	0.162236	0.0250096	4.29318	0.859435
0.0666667	4.10281	0.776051	0.0020819	3.11801	2.62786	16.2736	0.447992	0.66005	0.551968	0.407791	2.20239	0.509539	0.159127	0.0322153	2.87294	0.606009
0.1	3.52757	0.617245	0.00175837	2.95742	2.4234	15.5466	0.380727	0.544239	0.438762	0.330088	2.66204	0.676979	0.162611	0.0403476	2.69041	0.4915
0.15	2.89603	0.510456	0.00140462	2.45652	2.08517	14.2237	0.291984	0.525238	0.375697	0.26801	6.73217	0.824636	0.186755	0.0654528	2.27084	0.450467
0.215278	2.2656	0.416399	0.00119098	2.20894	1.86761	12.3808	0.237555	0.462016	0.325881	0.21382	5.58772	0.708178	0.280441	0.117044	2.03828	0.393949
0.311111	1.69637	0.334436	0.00106379	1.89779	1.64353	10.1664	0.195547	0.390467	0.30511	0.192714	4.8402	3.77598	0.260187	0.202626	1.77066	0.347788
0.461111	1.19366	0.263567	0.000843369	1.5744	1.26602	7.92272	0.163746	0.300613	0.238397	0.128957	3.59054	2.49543	0.555805	0.346591	1.42021	0.269505
0.65	0.843866	0.213034	0.000702832	1.27086	1.0735	6.11006	0.142488	0.239193	0.208486	0.12408	3.09572	2.37097	0.927266	0.477369	1.17218	0.223839
0.875	0.590334	0.166933	0.000562782	1.01882	0.896365	4.65694	0.106707	0.19626	0.169127	0.104932	2.19064	2.82191	1.03879	0.55356	0.957591	0.182694
1.125	0.439987	0.130602	0.000437901	0.818535	0.666138	3.57699	0.10958	0.153797	0.115451	0.0780061	1.49536	1.84641	1.2306	0.544754	0.742337	0.134624
1.4	0.318017	0.0997678	0.000363399	0.676784	0.554667	2.66563	0.105244	0.119354	0.133778	0.0758263	1.84439	1.3239	1.11543	0.551386	0.615725	0.126566
1.8	0.226359	0.0734294	0.000247358	0.47341	0.399568	1.92605	0.0818275	0.0856605	0.075499	0.0636984	0.953551	1.14187	1.5322	0.493996	0.436489	0.0805797
2.31667	0.14656	0.0487362	0.000183008	0.342446	0.263921	1.25759	0.069125	0.0561058	0.0582631	0.0495412	1.00216	0.839132	1.54045	0.429031	0.303184	0.0571844
2.85	0.102236	0.0352622	0.000127647	0.251081	0.195082	0.904444	0.0711865	0.0413961	0.0443189	0.0427123	0.722155	0.804998	1.40918	0.359193	0.223082	0.0428575
SD
Time (hr)	Brain	Heart wall	Blood	right_lung (MBq{Organ}/MBq{Injected})	left_lung (MBq{Organ}/MBq{Injected})	Liver	Stomach	right_kidney (MBq{Organ}/MBq{Injected})	left_kidney (MBq{Organ}/MBq{Injected})	Spleen	Small intestine	Right_colon_contents	Left_colon_contents	Bladder	Lung	Kidney
0.00625	1.31395	0.348152	0.00193974	4.17299	3.57606	2.5458	0.415909	0.298659	0.307261	0.15245	0.303724	0.0981566	0.0534432	0.00795845	3.86094	0.300772
0.0333333	1.17511	0.305292	0.00127397	2.31152	1.93138	3.80474	0.431195	0.135665	0.181448	0.105113	0.724407	0.104217	0.0820584	0.00879416	2.10712	0.155891
0.0666667	0.880587	0.157752	0.000771641	0.975953	0.79172	2.67897	0.354489	0.0966045	0.124825	0.151705	1.90117	0.170078	0.0773219	0.0101232	0.879467	0.105588
0.1	1.03408	0.155734	0.000789214	0.954125	0.663073	2.39533	0.32466	0.100554	0.116948	0.118848	2.36055	0.397009	0.0892592	0.0144198	0.802582	0.103178
0.15	1.12848	0.140975	0.000645034	0.812902	0.560826	2.2378	0.257626	0.104754	0.0996871	0.124342	6.07997	0.637865	0.161801	0.0234751	0.681637	0.0617905
0.215278	1.06453	0.116838	0.000294864	0.681548	0.508659	2.28418	0.182255	0.112994	0.0852766	0.113421	4.40918	0.320528	0.202149	0.0391185	0.589389	0.0903956
0.311111	0.874463	0.0868443	0.000277043	0.479788	0.365053	2.32106	0.17946	0.0969148	0.0571712	0.0782596	3.26838	4.96973	0.211329	0.098977	0.418373	0.0711212
0.461111	0.657512	0.0569352	0.000175545	0.289396	0.239178	2.10407	0.137037	0.0969933	0.0686472	0.0539547	1.92561	2.22196	0.37693	0.187573	0.258556	0.0796104
0.65	0.46596	0.0460208	0.000164782	0.259044	0.236578	1.75792	0.133646	0.0755754	0.0644666	0.0484549	1.27567	2.18723	0.343757	0.247787	0.244047	0.0673621
0.875	0.339054	0.0414144	0.000136002	0.20659	0.16941	1.5484	0.105971	0.0703523	0.0496352	0.0386716	0.56452	1.75083	0.432055	0.293462	0.185156	0.0579031
1.125	0.259934	0.0307153	0.000133833	0.162974	0.159233	1.19796	0.112188	0.0514193	0.0497403	0.0346788	0.405253	0.849576	0.470018	0.298534	0.159456	0.048879
1.4	0.19236	0.0272879	7.03463e-05	0.119302	0.115261	0.837322	0.113206	0.0447582	0.0870268	0.0504839	1.38537	1.29637	0.87141	0.279628	0.115821	0.0542112
1.8	0.13564	0.0176937	8.07395e-05	0.0973024	0.0885729	0.520122	0.0959839	0.0306649	0.0284096	0.0439007	0.900839	0.782924	0.869115	0.29327	0.0927105	0.0292433
2.31667	0.0901229	0.0122709	4.94049e-05	0.0542256	0.0540859	0.269941	0.0886883	0.0205609	0.0328508	0.0459125	0.632034	0.857178	0.819578	0.25814	0.0532892	0.0225319
2.85	0.0626175	0.00794585	2.77889e-05	0.0334955	0.0299079	0.184764	0.105638	0.0134863	0.0291437	0.0473498	0.52536	0.631491	0.781902	0.210241	0.030618	0.0182842

## Sheet: Figure S18
Time(min)	Whole Brain SUV	Cortex SUV	Cerebellum SUV	Striatum SUV
0.166667	0.111185	0.119781	0.137716	0.113259
0.5	2.42554	2.61503	3.68463	2.84756
0.833333	2.70835	2.79845	3.71594	3.05784
1.16667	2.78762	2.90912	3.68746	3.61886
1.5	2.80471	2.97141	3.98947	3.29004
1.83333	2.82937	3.02952	4.13515	3.82058
2.25	2.8189	3.13374	3.6952	3.30899
2.75	2.82819	3.03579	3.52276	3.61576
3.25	2.7269	2.89084	3.2566	3.33747
3.75	2.70685	2.84762	3.5333	3.31458
4.5	2.62306	2.81711	3.31715	3.07214
5.5	2.51617	2.61194	2.97288	3.02018
6.5	2.42865	2.53397	2.88391	2.78442
8	2.25702	2.36787	2.42385	2.42294
10	2.09405	2.19704	2.41738	2.58094
12	1.99806	2.05703	2.06795	2.19776
14	1.8928	1.88947	2.06223	1.94259
17.5	1.74831	1.76799	1.82691	1.89341
22.5	1.57221	1.5637	1.51904	1.61775
27.5	1.42055	1.40283	1.34548	1.57409
32.5	1.29488	1.24497	1.26085	1.23534
37.5	1.20526	1.17004	1.13454	1.24762
42.5	1.10729	1.06736	1.05908	1.11154
47.5	1.02778	0.976569	1.00317	0.975536
52.5	0.973375	0.938354	0.811583	0.952695
57.5	0.913874	0.866396	0.760456	0.893271
62.5	0.880663	0.823315	0.721118	0.808135
67.5	0.822338	0.80304	0.723997	0.74613
72.5	0.787547	0.74516	0.683676	0.654705
77.5	0.754683	0.707097	0.635134	0.596841
82.5	0.71868	0.683305	0.687336	0.737802
87.5	0.693363	0.680505	0.58415	0.676507

[truncated: 2 more sheets: Figure S20, Figure S21]
